# Supplementary material for: N-(3,5-Dichloro­phen­yl)benzene­sulfonamide
Source: Acta Crystallogr Sect E Struct Rep Online. 2008 Oct 25;64(Pt 11):o2190. doi: 10.1107/S1600536808034351 (PMC2959669; doi:10.1107/S1600536808034351)
Supplement: Supplementary file 2 [file e-64-o2190-Isup2.hkl]

# 
# h,k,l, Fc-squared, Fo-squared, sigma(Fo-squared) and status flag 
# 
data_I
_shelx_title ' S19 P21/C' 
_shelx_refln_list_code          4 
_shelx_F_calc_maximum      175.82 
_exptl_crystal_F_000       616.00 
_reflns_d_resolution_high  0.8377 
 
loop_ 
 _symmetry_equiv_pos_as_xyz 
 'x, y, z' 
 '-x, y+1/2, -z+1/2' 
 '-x, -y, -z' 
 'x, -y-1/2, z-1/2' 
 
_cell_length_a     8.2990 
_cell_length_b     7.2150 
_cell_length_c    21.9540 
_cell_angle_alpha  90.000 
_cell_angle_beta   99.490 
_cell_angle_gamma  90.000 
 
_shelx_F_squared_multiplier     1.000 
 
loop_ 
 _refln_index_h 
 _refln_index_k 
 _refln_index_l 
 _refln_F_squared_calc 
 _refln_F_squared_meas 
 _refln_F_squared_sigma 
 _refln_observed_status 
   1   0   0     3610.93     3965.17     80.60 o 
   2   0   0      119.41      154.76      2.22 o 
   3   0   0      186.14      150.68      2.70 o 
   4   0   0     4274.07     4170.81     21.92 o 
   5   0   0      163.42      140.58      3.91 o 
   6   0   0       35.84       52.79      1.69 o 
   7   0   0       85.07       95.88      2.84 o 
   8   0   0      116.61      118.10      3.47 o 
   9   0   0       72.07       60.65      1.77 o 
   1   1   0     6233.01     7617.10     54.28 o 
   2   1   0    26788.20    34086.70    187.48 o 
   3   1   0      829.67      748.83      6.42 o 
   4   1   0      109.93      128.66      3.10 o 
   5   1   0       10.05       18.44      0.88 o 
   6   1   0     1266.50     1187.89     13.43 o 
   7   1   0       81.25       81.72      2.25 o 
   8   1   0      105.80      120.58      3.43 o 
   9   1   0        9.10        6.88      0.81 o 
   0   2   0    21052.23    10757.33     45.96 o 
   1   2   0     2476.70     3190.63     14.40 o 
   2   2   0      722.67      785.05      6.22 o 
   3   2   0       35.63       39.15      1.22 o 
   4   2   0     1322.61     1303.21     10.90 o 
   5   2   0       86.52       91.00      2.99 o 
   6   2   0       47.15       40.17      1.55 o 
   7   2   0        0.29        0.59      0.92 o 
   8   2   0        1.15       -0.26      1.55 o 
   9   2   0        2.75        5.70      0.81 o 
   1   3   0      230.82      307.12      3.85 o 
   2   3   0      240.08      280.97      4.11 o 
   3   3   0     1342.66     1564.17     11.67 o 
   4   3   0        0.87        1.07      0.52 o 
   5   3   0       21.15       16.56      0.96 o 
   6   3   0       12.06       15.64      1.18 o 
   7   3   0      243.24      256.69      6.51 o 
   8   3   0        1.80        0.44      1.69 o 
   9   3   0        0.20        0.44      1.07 o 
   0   4   0      466.65      322.15      6.55 o 
   1   4   0     1602.54     1857.69     12.26 o 
   2   4   0       94.56      100.03      2.88 o 
   3   4   0       45.82       47.54      1.36 o 
   4   4   0       12.78       14.83      0.85 o 
   5   4   0       40.65       40.09      1.33 o 
   6   4   0        1.77        5.26      0.88 o 
   7   4   0       23.28       19.95      1.18 o 
   8   4   0        9.45       12.73      0.88 o 
   1   5   0      684.82      804.90      8.66 o 
   2   5   0     1358.74     1444.98     12.51 o 
   3   5   0      302.66      318.69      6.03 o 
   4   5   0        7.65        7.21      0.92 o 
   5   5   0        4.60        6.36      0.81 o 
   6   5   0       27.18       31.77      1.36 o 
   7   5   0       36.71       40.32      1.40 o 
   0   6   0     2105.03     1914.78     20.97 o 
   1   6   0      127.84      138.08      3.91 o 
   2   6   0        2.34        0.52      1.40 o 
   3   6   0       13.90       13.14      0.88 o 
   4   6   0      219.44      216.27      5.25 o 
   5   6   0        6.95       11.41      0.85 o 
   6   6   0        5.78        6.18      0.77 o 
   7   6   0        1.12        0.18      0.99 o 
   1   7   0        0.26       -0.70      1.10 o 
   2   7   0       44.06       47.17      1.36 o 
   3   7   0      112.78       92.10      2.84 o 
   4   7   0        2.18        0.77      0.63 o 
   5   7   0       66.60       57.66      1.81 o 
   0   8   0        4.39        3.97      0.88 o 
   1   8   0      204.78      160.67      3.66 o 
   2   8   0       31.10       26.99      0.81 o 
   3   8   0       36.18       26.18      0.81 o 
  -9   1   1       27.92       28.60      1.18 o 
  -8   1   1       79.65       87.95      2.73 o 
  -7   1   1       80.69       76.97      2.21 o 
  -6   1   1      447.97      352.46      7.17 o 
  -5   1   1       18.11       16.97      0.92 o 
  -4   1   1     3244.86     3257.74     19.18 o 
  -3   1   1      774.16      711.29      6.45 o 
  -2   1   1      744.70      732.50      5.67 o 
  -1   1   1      947.11      953.16      5.94 o 
   0   1   1        6.31        8.28      0.50 o 
   1   1   1       57.85       65.14      1.14 o 
   2   1   1     2684.90     3000.92     13.66 o 
   3   1   1      685.25      782.73      6.51 o 
   4   1   1      424.27      379.44      5.17 o 
   5   1   1       46.08       42.24      1.33 o 
   6   1   1      285.65      287.83      6.51 o 
   7   1   1      126.00      106.80      3.36 o 
   8   1   1       41.85       36.45      1.47 o 
   9   1   1        0.10       -0.99      1.25 o 
  -9   2   1       49.52       57.23      1.69 o 
  -8   2   1       11.64        6.33      0.92 o 
  -7   2   1       44.40       43.59      1.51 o 
  -6   2   1      431.28      384.48      7.57 o 
  -5   2   1        2.89        2.35      0.77 o 
  -4   2   1      172.04      161.78      3.95 o 
  -3   2   1       71.54       81.07      2.36 o 
  -2   2   1     2958.75     3077.46     15.74 o 
  -1   2   1       96.37       91.27      2.07 o 
   0   2   1     7184.95     8570.00    552.43 o 
   1   2   1       91.58      121.16      1.96 o 
   2   2   1      429.13      423.39      4.29 o 
   3   2   1     1503.92     1794.99     11.46 o 
   4   2   1       27.23       28.97      0.92 o 
   5   2   1      405.92      369.79      6.42 o 
   6   2   1       25.87       28.75      1.40 o 
   7   2   1       61.02       45.41      1.69 o 
   8   2   1       30.90       34.31      1.40 o 
   9   2   1      175.55      188.49      4.25 o 
  -9   3   1       32.21       36.15      1.14 o 
  -8   3   1      154.19      179.39      4.91 o 
  -7   3   1       13.68       23.62      1.32 o 
  -6   3   1      225.92      162.47      4.58 o 
  -5   3   1      171.60      177.02      4.95 o 
  -4   3   1      923.31      855.23      9.65 o 
  -3   3   1       70.70      125.38      3.17 o 
  -2   3   1       20.20       25.73      0.77 o 
  -1   3   1     1938.88     2338.95     13.93 o 
   0   3   1     4775.86     5143.09    243.81 o 
   1   3   1      800.96     1132.28      7.95 o 
   2   3   1     1041.54     1358.37      9.50 o 
   3   3   1       72.30       90.66      2.58 o 
   4   3   1       78.13       73.96      2.28 o 
   5   3   1       67.83       74.27      2.14 o 
   6   3   1      240.93      258.61      6.43 o 
   7   3   1       25.32       16.16      1.18 o 
   8   3   1       71.31       59.91      1.77 o 
   9   3   1       14.29       23.44      0.85 o 
  -8   4   1        0.20        0.96      1.25 o 
  -7   4   1       51.03       53.47      1.58 o 
  -6   4   1      382.46      366.72      7.71 o 
  -5   4   1      137.17      124.13      3.80 o 
  -4   4   1      187.07      174.94      4.69 o 
  -3   4   1        5.88       14.06      0.85 o 
  -2   4   1     1786.08     1790.37     13.44 o 
  -1   4   1     1331.97     1729.55     12.72 o 
   0   4   1      495.38      530.78      8.42 o 
   1   4   1       14.64       12.55      0.63 o 
   2   4   1      899.82      959.64      8.79 o 
   3   4   1      286.72      326.75      5.40 o 
   4   4   1       11.62       14.94      0.81 o 
   5   4   1      139.74      125.05      3.62 o 
   6   4   1       93.28      107.54      3.39 o 
   7   4   1        8.45        7.10      0.92 o 
   8   4   1        0.00        0.44      1.21 o 
  -8   5   1       21.55       24.66      0.88 o 
  -7   5   1        2.31        2.21      0.81 o 
  -6   5   1       47.51       32.18      1.36 o 
  -5   5   1       44.41       36.97      1.44 o 
  -4   5   1      616.41      591.87      9.12 o 
  -3   5   1       48.17       60.91      1.77 o 
  -2   5   1       16.27       15.46      0.88 o 
  -1   5   1      220.68      258.57      4.95 o 
   0   5   1     1438.31     1488.48     16.47 o 
   1   5   1       37.07       39.47      1.10 o 
   2   5   1      152.62      172.01      4.13 o 
   3   5   1       51.05       52.07      1.51 o 
   4   5   1      129.63      129.19      3.61 o 
   5   5   1       36.73       39.50      1.40 o 
   6   5   1       30.26       32.32      1.33 o 
   7   5   1       39.58       50.15      1.47 o 
  -7   6   1       21.24       21.83      0.85 o 
  -6   6   1       10.44        7.62      0.88 o 
  -5   6   1       14.52       16.49      0.99 o 
  -4   6   1        1.63        3.35      0.74 o 
  -3   6   1       37.09       27.50      1.18 o 
  -2   6   1       11.98       11.22      0.88 o 
  -1   6   1      965.66      960.33     10.31 o 
   0   6   1      125.86      132.64      5.03 o 
   1   6   1      346.08      332.87      6.26 o 
   2   6   1      441.49      442.32      6.97 o 
   3   6   1      267.09      254.77      5.55 o 
   4   6   1      114.73       95.16      2.73 o 
   5   6   1       61.87       60.92      1.80 o 
   6   6   1       12.01       14.87      0.96 o 
  -5   7   1       24.26       18.11      0.92 o 
  -4   7   1       17.53       13.54      0.85 o 
  -3   7   1      279.27      243.16      5.22 o 
  -2   7   1      204.23      186.60      4.47 o 
  -1   7   1       16.87       18.03      0.85 o 
   0   7   1        4.62        8.87      0.66 o 
   1   7   1      406.94      377.82      6.67 o 
   2   7   1      252.77      211.84      4.58 o 
   3   7   1      126.40      105.08      2.84 o 
   4   7   1        1.74        0.92      0.59 o 
   5   7   1       90.32       76.39      2.40 o 
  -3   8   1        2.38        1.51      0.44 o 
  -2   8   1       20.68       15.94      0.70 o 
  -1   8   1       45.72       29.72      0.92 o 
   0   8   1       21.75       21.55      2.02 o 
   1   8   1       58.12       42.14      1.33 o 
   2   8   1        7.80        8.76      0.52 o 
   3   8   1      105.61       73.40      2.18 o 
  -9   0   2       67.72       62.96      1.88 o 
  -8   0   2       74.56       85.18      2.58 o 
  -7   0   2      117.01      132.37      4.06 o 
  -6   0   2      393.53      246.56      5.75 o 
  -5   0   2      176.01      170.96      4.32 o 
  -4   0   2     2771.37     2477.73     16.40 o 
  -3   0   2    10721.24    11279.58    106.99 o 
  -2   0   2    30914.13    31832.73    200.95 o 
  -1   0   2     4637.69     3076.65    400.47 o 
   0   0   2       32.36       28.04      1.44 o 
   1   0   2     2627.30     2816.34     10.37 o 
   2   0   2     2225.26     2532.61     11.72 o 
   3   0   2      660.36      641.57      5.68 o 
   4   0   2      391.59      376.25      5.02 o 
   5   0   2     1041.24     1016.73     10.28 o 
   6   0   2      112.42      120.50      3.76 o 
   7   0   2      344.48      283.30      6.93 o 
   8   0   2      123.63      110.52      3.39 o 
   9   0   2      103.24      143.17      3.95 o 
  -9   1   2       48.47       66.84      2.03 o 
  -8   1   2      134.39      108.44      3.39 o 
  -7   1   2       44.95       41.64      1.47 o 
  -6   1   2      178.46      165.53      4.84 o 
  -5   1   2      783.84      696.34      9.06 o 
  -4   1   2     4064.83     4036.04     22.87 o 
  -3   1   2       84.76       89.83      2.43 o 
  -2   1   2    14615.11    15402.11    121.91 o 
  -1   1   2       85.46       49.16      1.41 o 
   0   1   2     1541.57     1683.83     70.43 o 
   1   1   2     2605.76     3053.11     12.65 o 
   2   1   2      216.36      226.01      2.71 o 
   3   1   2     1316.07     1406.98      9.23 o 
   4   1   2      496.14      494.04      5.92 o 
   5   1   2      201.22      181.55      4.40 o 
   6   1   2      820.56      799.85     10.73 o 
   7   1   2        6.06        2.91      0.92 o 
   8   1   2       56.32       51.45      1.62 o 
   9   1   2       21.17       15.05      0.96 o 
  -9   2   2        0.09        0.74      1.14 o 
  -8   2   2        6.43        8.20      0.88 o 
  -7   2   2        0.17       -0.44      0.88 o 
  -6   2   2       28.40       17.34      1.10 o 
  -5   2   2        1.17        2.32      0.70 o 
  -4   2   2     2853.44     2885.46     19.14 o 
  -3   2   2      654.96      684.05      7.35 o 
  -2   2   2     1056.41     1028.91      8.54 o 
  -1   2   2     5588.96     4103.03     21.48 o 
   0   2   2      528.01      620.28      9.90 o 
   1   2   2       40.25       45.62      1.29 o 
   2   2   2      623.06      719.45      5.78 o 
   3   2   2      327.12      364.03      4.60 o 
   4   2   2      124.95      130.07      3.25 o 
   5   2   2      562.99      569.32      7.85 o 
   6   2   2       13.69       12.29      1.07 o 
   7   2   2        2.97        1.51      2.13 o 
   8   2   2        1.87        4.16      0.88 o 
   9   2   2        0.63        0.22      1.29 o 
  -9   3   2       11.87        9.90      0.77 o 
  -8   3   2       12.25       19.21      1.14 o 
  -7   3   2      161.51      159.35      4.47 o 
  -6   3   2       40.23       33.50      1.47 o 
  -5   3   2       72.85       69.93      2.10 o 
  -4   3   2      185.94      186.15      4.62 o 
  -3   3   2      302.99      292.00      5.19 o 
  -2   3   2      353.24      387.86      5.72 o 
  -1   3   2      107.89       92.68      2.66 o 
   0   3   2      163.19      192.21     15.38 o 
   1   3   2     1079.08     1374.94      9.18 o 
   2   3   2     1658.43     2015.09     12.29 o 
   3   3   2       35.16       53.17      1.66 o 
   4   3   2      140.78      166.17      3.91 o 
   5   3   2      127.55      125.55      3.39 o 
   6   3   2        6.46        5.37      1.14 o 
   7   3   2       41.78       35.71      1.47 o 
   8   3   2       16.33       16.38      1.10 o 
   9   3   2        1.69        2.83      0.59 o 
  -8   4   2        9.75        9.42      0.81 o 
  -7   4   2        0.19       -0.26      1.69 o 
  -6   4   2      251.09      218.80      6.10 o 
  -5   4   2       23.24       27.53      1.32 o 
  -4   4   2       13.11        9.79      0.88 o 
  -3   4   2      173.37      171.60      4.51 o 
  -2   4   2      413.68      424.77      6.80 o 
  -1   4   2     3350.12     2639.50     20.71 o 
   0   4   2      220.56      229.46      4.05 o 
   1   4   2      505.57      546.85      6.37 o 
   2   4   2      160.79      177.46      3.69 o 
   3   4   2      161.70      186.35      4.13 o 
   4   4   2      107.28      104.71      3.02 o 
   5   4   2       36.57       33.13      1.21 o 
   6   4   2        0.45        2.24      0.85 o 
   7   4   2      123.71      122.85      3.69 o 
   8   4   2       33.65       34.90      1.18 o 
  -8   5   2       14.46       15.57      0.74 o 
  -7   5   2      132.63      143.73      4.13 o 
  -6   5   2        1.13        3.05      0.81 o 
  -5   5   2       28.80       28.93      1.36 o 
  -4   5   2      587.92      598.06      9.71 o 
  -3   5   2      789.92      789.58     10.57 o 
  -2   5   2       83.69       91.43      2.80 o 
  -1   5   2       12.21       14.28      1.18 o 
   0   5   2      761.50      781.85     11.46 o 
   1   5   2      856.47      992.44     10.07 o 
   2   5   2       92.28      101.65      2.73 o 
   3   5   2      207.21      209.67      4.77 o 
   4   5   2      150.78      137.99      3.58 o 
   5   5   2      204.72      193.05      5.10 o 
   6   5   2      203.03      176.70      5.10 o 
   7   5   2      106.19      113.06      3.24 o 
  -7   6   2        7.58        6.03      0.66 o 
  -6   6   2      112.75      113.21      3.25 o 
  -5   6   2       82.38       66.66      1.92 o 
  -4   6   2      136.12      133.30      4.06 o 
  -3   6   2      189.91      181.47      5.06 o 
  -2   6   2       82.23       71.67      2.25 o 
  -1   6   2      453.04      425.85      9.72 o 
   0   6   2       29.18       33.45      2.37 o 
   1   6   2      183.76      191.91      4.80 o 
   2   6   2       56.44       58.52      1.77 o 
   3   6   2      327.48      344.35      6.29 o 
   4   6   2       81.03       72.14      2.14 o 
   5   6   2      228.20      198.68      4.80 o 
   6   6   2       37.81       34.57      1.22 o 
  -5   7   2        6.34        8.13      0.74 o 
  -4   7   2        2.73        4.64      0.74 o 
  -3   7   2        0.99        1.32      0.66 o 
  -2   7   2      420.38      389.52      7.05 o 
  -1   7   2      106.40      124.60      3.43 o 
   0   7   2       50.43       56.20      3.44 o 
   1   7   2        4.39        4.93      0.74 o 
   2   7   2       53.38       61.43      1.88 o 
   3   7   2      286.39      232.81      4.70 o 
   4   7   2      211.01      203.91      4.25 o 
   5   7   2       26.24       16.12      0.81 o 
  -3   8   2       18.55       20.28      0.85 o 
  -2   8   2      282.12      235.99      4.37 o 
  -1   8   2       63.02       59.27      1.66 o 
   0   8   2      197.21      198.83     22.19 o 
   1   8   2        8.35        7.62      0.66 o 
   2   8   2       67.43       59.76      1.77 o 
   3   8   2       75.18       61.59      1.77 o 
  -9   1   3       47.40       54.06      1.55 o 
  -8   1   3       58.76       59.37      1.84 o 
  -7   1   3       95.21       74.45      2.29 o 
  -6   1   3      110.12       83.00      2.58 o 
  -5   1   3      390.13      292.84      5.79 o 
  -4   1   3       19.57       31.29      1.07 o 
  -3   1   3      303.98      197.34      3.72 o 
  -2   1   3     4249.51     2826.48     15.58 o 
  -1   1   3      795.31      578.42      5.07 o 
   0   1   3     5370.37     6330.30    198.86 o 
   1   1   3     4763.63     5643.11     46.92 o 
   2   1   3      689.75      753.22      5.51 o 
   3   1   3      729.73      766.31      6.50 o 
   4   1   3      208.01      173.10      3.96 o 
   5   1   3      885.73      876.32      9.56 o 
   6   1   3      517.47      523.79      8.66 o 
   7   1   3       59.32       60.99      1.84 o 
   8   1   3        0.23        0.52      1.43 o 
   9   1   3        8.22        9.86      0.85 o 
  -9   2   3        3.45        3.02      0.74 o 
  -8   2   3       15.71        7.29      0.99 o 
  -7   2   3       10.70       15.34      1.14 o 
  -6   2   3        0.26        0.55      1.36 o 
  -5   2   3      561.47      462.52      7.71 o 
  -4   2   3      837.64      699.52      8.71 o 
  -3   2   3      928.72      787.55      8.38 o 
  -2   2   3      294.79      220.79      4.01 o 
  -1   2   3     7399.74     6193.04     28.45 o 
   0   2   3    11335.31    14394.60    703.03 o 
   1   2   3       45.28       56.09      1.51 o 
   2   2   3      374.96      437.18      4.50 o 
   3   2   3      712.82      690.14      6.60 o 
   4   2   3      656.07      659.02      7.40 o 
   5   2   3      112.98       93.92      2.95 o 
   6   2   3      313.02      281.23      6.33 o 
   7   2   3      290.65      307.05      7.29 o 
   8   2   3      366.34      344.13      6.93 o 
   9   2   3       84.23       89.58      2.62 o 
  -9   3   3       63.01       70.81      2.14 o 
  -8   3   3        0.07       -1.66      1.66 o 
  -7   3   3       91.60       77.36      2.40 o 
  -6   3   3      101.66      117.44      3.50 o 
  -5   3   3        1.35        1.18      1.47 o 
  -4   3   3      148.51      165.66      4.65 o 
  -3   3   3      924.83      875.25      9.89 o 
  -2   3   3     2406.25     1936.55     14.95 o 
  -1   3   3     2132.29     2060.80     14.68 o 
   0   3   3      202.02      238.65      2.92 o 
   1   3   3     2125.77     2633.95     14.39 o 
   2   3   3     2726.49     3204.58     16.92 o 
   3   3   3      500.67      591.02      6.63 o 
   4   3   3       45.16       56.12      1.73 o 
   5   3   3      350.17      336.83      6.33 o 
   6   3   3      823.21      791.87     10.91 o 
   7   3   3       37.13       33.72      1.44 o 
   8   3   3       25.85       29.37      1.29 o 
  -8   4   3       29.45       19.77      1.03 o 
  -7   4   3       47.59       45.11      1.55 o 
  -6   4   3        3.11        5.00      1.03 o 
  -5   4   3       64.68       57.46      1.77 o 
  -4   4   3       99.66      123.83      3.80 o 
  -3   4   3       29.24       18.85      1.10 o 
  -2   4   3      956.97      824.62     10.56 o 
  -1   4   3     1101.83     1036.95     11.29 o 
   0   4   3     4779.16     5513.12     19.48 o 
   1   4   3      540.78      687.00      7.34 o 
   2   4   3        7.15       15.86      0.70 o 
   3   4   3      289.97      291.97      5.11 o 
   4   4   3      200.19      216.34      4.88 o 
   5   4   3      150.34      132.53      3.65 o 
   6   4   3       74.25       70.22      2.17 o 
   7   4   3       13.79       21.20      1.10 o 
   8   4   3       13.67       13.87      0.88 o 
  -8   5   3        3.78        6.62      0.63 o 
  -7   5   3       24.02       30.55      1.29 o 
  -6   5   3        1.66       -0.15      1.58 o 
  -5   5   3        0.11        0.59      1.66 o 
  -4   5   3       29.39       29.74      1.36 o 
  -3   5   3        5.77        8.83      1.03 o 
  -2   5   3      136.47      120.27      3.54 o 
  -1   5   3       24.81       24.77      1.21 o 
   0   5   3       52.04       43.93      0.93 o 
   1   5   3       58.34       59.26      1.84 o 
   2   5   3       36.48       40.79      1.25 o 
   3   5   3      344.74      367.16      6.30 o 
   4   5   3       21.09       20.24      0.99 o 
   5   5   3       38.01       40.61      1.40 o 
   6   5   3        8.01        9.75      0.96 o 
   7   5   3      164.43      146.59      4.10 o 
  -7   6   3       10.50       15.42      0.74 o 
  -6   6   3       53.97       65.23      2.03 o 
  -5   6   3        5.39        6.11      0.88 o 
  -4   6   3       63.76       66.96      1.92 o 
  -3   6   3       55.10       60.03      1.88 o 
  -2   6   3      583.44      533.31     10.12 o 
  -1   6   3      319.24      292.72      7.07 o 
   0   6   3       21.05       20.56      1.84 o 
   1   6   3      217.66      231.19      5.39 o 
   2   6   3      128.47      109.90      3.25 o 
   3   6   3      126.60      135.67      3.50 o 
   4   6   3        0.10        0.00      1.25 o 
   5   6   3        0.76        0.99      1.07 o 
   6   6   3       23.44       26.58      1.07 o 
  -5   7   3       68.73       75.46      2.25 o 
  -4   7   3      105.27      113.78      3.39 o 
  -3   7   3      202.97      197.47      5.32 o 
  -2   7   3        2.90        1.36      0.92 o 
  -1   7   3      116.46      100.70      3.02 o 
   0   7   3      416.98      369.21     33.10 o 
   1   7   3       23.32       23.11      1.07 o 
   2   7   3        6.36        7.95      0.74 o 
   3   7   3        0.09        0.26      1.18 o 
   4   7   3       74.51       61.72      1.92 o 
   5   7   3       43.56       37.67      1.14 o 
  -3   8   3       11.10        8.57      0.74 o 
  -2   8   3        0.24       -0.11      1.29 o 
  -1   8   3      159.06      122.64      3.40 o 
   0   8   3        0.82        0.18      0.47 o 
   1   8   3       32.71       27.94      0.92 o 
   2   8   3        0.66        1.21      0.40 o 
   3   8   3        0.85        0.44      0.33 o 
  -9   0   4       46.88       42.05      1.33 o 
  -8   0   4        9.35        8.17      0.92 o 
  -7   0   4        0.80        2.50      0.85 o 
  -6   0   4       28.78       29.67      1.25 o 
  -5   0   4       21.85       20.43      0.92 o 
  -4   0   4      915.39      790.44      8.56 o 
  -3   0   4     9400.00     7201.88     32.94 o 
  -2   0   4     8773.81     6892.94     30.48 o 
  -1   0   4      485.61      318.40      9.70 o 
   0   0   4     9789.69    11223.51    231.93 o 
   1   0   4     9168.85    11019.47     51.97 o 
   2   0   4    16041.16    20013.23    125.31 o 
   3   0   4     2065.18     2474.25     13.50 o 
   4   0   4       12.94        8.39      0.59 o 
   5   0   4       97.80      107.06      2.84 o 
   6   0   4     1039.97     1019.61     12.09 o 
   7   0   4        0.58       14.94      1.21 o 
   8   0   4      157.24      150.86      4.10 o 
   9   0   4        2.12        0.55      1.07 o 
  -9   1   4       23.55       18.11      1.10 o 
  -8   1   4       15.29       26.90      1.29 o 
  -7   1   4       19.77       20.90      1.29 o 
  -6   1   4        4.97        1.18      1.55 o 
  -5   1   4       75.79       95.74      2.99 o 
  -4   1   4     1516.92     1161.81     10.90 o 
  -3   1   4     1107.25      842.30      8.07 o 
  -2   1   4     2734.69     2242.75     13.80 o 
  -1   1   4     1566.29     1127.60      7.65 o 
   0   1   4    22128.49    28894.42   1011.56 o 
   1   1   4        0.84       12.58      0.40 o 
   2   1   4      338.33      286.35      3.35 o 
   3   1   4     1495.63     1526.54     10.05 o 
   4   1   4     1072.37     1004.55      9.36 o 
   5   1   4       63.99       62.48      1.95 o 
   6   1   4      441.81      458.30      7.94 o 
   7   1   4      108.31      145.73      4.24 o 
   8   1   4       38.81       40.39      1.44 o 
   9   1   4       20.88       21.50      1.03 o 
  -9   2   4        0.72        0.96      1.14 o 
  -8   2   4       18.19       16.30      1.10 o 
  -7   2   4       14.38       19.10      1.14 o 
  -6   2   4       52.93       41.17      1.51 o 
  -5   2   4        3.79        3.38      0.92 o 
  -4   2   4     1490.20     1196.09     11.70 o 
  -3   2   4      367.99      345.76      5.54 o 
  -2   2   4     1931.95     1661.92     12.62 o 
  -1   2   4      200.50      169.98      3.15 o 
   0   2   4     5023.38     5705.45     17.04 o 
   1   2   4      409.04      484.11      4.59 o 
   2   2   4     1442.43     1597.62      9.86 o 
   3   2   4      525.97      629.14      6.41 o 
   4   2   4      414.95      448.88      6.20 o 
   5   2   4        0.99        3.05      0.70 o 
   6   2   4       48.38       44.92      1.66 o 
   7   2   4      238.60      226.14      6.28 o 
   8   2   4        9.29        8.50      0.96 o 
   9   2   4       11.07        6.92      0.74 o 
  -9   3   4       42.83       46.22      1.40 o 
  -8   3   4        3.22        3.46      0.77 o 
  -7   3   4        0.09        2.21      0.85 o 
  -6   3   4      317.83      281.62      6.85 o 
  -5   3   4      299.41      299.93      6.66 o 
  -4   3   4      387.91      358.80      6.75 o 
  -3   3   4      204.97      187.19      4.66 o 
  -2   3   4       44.52       41.47      1.29 o 
  -1   3   4      175.87      186.39      3.81 o 
   0   3   4      273.64      634.75    335.13 o 
   1   3   4      229.05      264.31      3.92 o 
   2   3   4       55.02       66.24      1.84 o 
   3   3   4        1.15        0.29      0.96 o 
   4   3   4       12.97       13.25      0.77 o 
   5   3   4      294.38      259.51      6.55 o 
   6   3   4       49.88       55.94      1.69 o 
   7   3   4       33.00       39.72      1.55 o 
   8   3   4        7.01        7.21      0.81 o 
  -8   4   4       48.94       47.54      1.44 o 
  -7   4   4       32.48       34.31      1.36 o 
  -6   4   4        0.30        0.74      1.62 o 
  -5   4   4        3.72        4.71      0.88 o 
  -4   4   4       45.93       41.06      1.51 o 
  -3   4   4     1103.02     1033.15     12.16 o 
  -2   4   4      414.43      388.95      7.61 o 
  -1   4   4     1637.84     1563.96     13.56 o 
   0   4   4        4.43        3.77      0.57 o 
   1   4   4      148.23      204.29      4.02 o 
   2   4   4      194.07      221.72      4.18 o 
   3   4   4      365.46      405.22      6.19 o 
   4   4   4        4.29        6.59      0.70 o 
   5   4   4        6.12        5.11      1.03 o 
   6   4   4      109.23      103.63      2.99 o 
   7   4   4       63.72       63.76      1.95 o 
   8   4   4       44.35       53.11      1.58 o 
  -8   5   4        0.11       -0.99      0.99 o 
  -7   5   4        9.10        8.54      0.85 o 
  -6   5   4       25.24       26.28      1.29 o 
  -5   5   4      331.87      327.76      7.37 o 
  -4   5   4      227.68      221.41      6.21 o 
  -3   5   4        7.06        7.73      1.07 o 
  -2   5   4       25.37       24.99      1.55 o 
  -1   5   4      681.94      595.51      8.99 o 
   0   5   4     2138.08     2226.52     18.06 o 
   1   5   4       29.24       30.07      1.07 o 
   2   5   4      106.86      105.96      2.99 o 
   3   5   4      111.02      119.64      3.21 o 
   4   5   4      435.16      432.01      7.20 o 
   5   5   4      279.14      270.59      5.92 o 
   6   5   4       54.68       58.30      1.73 o 
   7   5   4        2.97        2.58      0.70 o 
  -7   6   4       13.93       14.17      0.74 o 
  -6   6   4       17.44       24.11      1.10 o 
  -5   6   4       30.59       32.21      1.36 o 
  -4   6   4        3.20        2.06      1.03 o 
  -3   6   4      249.17      261.26      6.88 o 
  -2   6   4      171.51      193.11      5.79 o 
  -1   6   4      354.09      315.10      6.82 o 
   0   6   4       12.24       11.27      1.14 o 
   1   6   4      745.19      810.25     10.19 o 
   2   6   4     1207.07     1291.52     12.61 o 
   3   6   4        1.23       -0.40      1.36 o 
   4   6   4       42.11       36.41      1.22 o 
   5   6   4        0.01        0.00      0.66 o 
   6   6   4      160.48      161.03      4.10 o 
  -5   7   4        5.11        4.56      0.77 o 
  -4   7   4        7.57        7.87      0.85 o 
  -3   7   4       28.91       30.92      1.33 o 
  -2   7   4       92.25      128.33      3.87 o 
  -1   7   4        4.23        1.32      1.69 o 
   0   7   4      463.59      414.04     34.74 o 
   1   7   4        1.11        1.69      0.52 o 
   2   7   4       72.38       66.35      2.10 o 
   3   7   4      102.60       77.86      2.40 o 
   4   7   4       45.46       44.60      1.25 o 
   5   7   4       14.85       11.85      0.70 o 
  -3   8   4       24.90       23.34      0.99 o 
  -2   8   4        5.78        7.40      0.99 o 
  -1   8   4       42.30       31.08      1.03 o 
   0   8   4        7.78        6.76      1.99 o 
   1   8   4        2.04        1.25      0.48 o 
   2   8   4        2.61        2.13      0.44 o 
   3   8   4       66.12       43.45      1.29 o 
  -9   1   5       64.99       63.51      1.88 o 
  -8   1   5        5.65        4.89      0.88 o 
  -7   1   5       83.28       89.02      2.51 o 
  -6   1   5      386.53      453.46      8.05 o 
  -5   1   5      307.46      254.34      5.41 o 
  -4   1   5     2048.19     1740.67     13.82 o 
  -3   1   5       72.64       50.96      1.59 o 
  -2   1   5     3507.20     2868.51     16.66 o 
  -1   1   5     1036.44      954.23      7.01 o 
   0   1   5     1489.01     1507.51     47.64 o 
   1   1   5      116.44      132.63      2.14 o 
   2   1   5      886.00      955.27      6.85 o 
   3   1   5      237.50      281.50      4.00 o 
   4   1   5      473.99      492.97      6.25 o 
   5   1   5       38.03       32.29      1.33 o 
   6   1   5       30.88       32.87      1.36 o 
   7   1   5        4.44        3.86      0.88 o 
   8   1   5       40.30       40.46      1.36 o 
   9   1   5       68.82       69.35      2.03 o 
  -9   2   5       13.29       13.98      0.88 o 
  -8   2   5       47.45       69.56      2.14 o 
  -7   2   5      321.71      318.85      7.03 o 
  -6   2   5      704.60      587.44      9.51 o 
  -5   2   5       22.27       16.53      1.07 o 
  -4   2   5     5456.88     5373.44     29.98 o 
  -3   2   5     3581.89     3366.10     20.58 o 
  -2   2   5     3177.51     2787.54     17.75 o 
  -1   2   5      647.94      628.96      6.24 o 
   0   2   5      127.48      139.13     32.19 o 
   1   2   5     2114.06     2561.19     13.36 o 
   2   2   5      640.88      677.75      6.07 o 
   3   2   5      275.47      324.10      4.59 o 
   4   2   5      131.13      125.23      3.69 o 
   5   2   5       14.12        9.79      0.92 o 
   6   2   5     1386.79     1408.20     14.43 o 
   7   2   5      300.19      277.99      6.88 o 
   8   2   5       40.38       47.53      1.51 o 
   9   2   5        1.06       -0.07      0.55 o 
  -9   3   5       51.23       55.51      1.62 o 
  -8   3   5      103.98       93.82      2.73 o 
  -7   3   5        0.34       -1.88      1.88 o 
  -6   3   5      853.70      912.32     12.12 o 
  -5   3   5      617.90      590.76      9.28 o 
  -4   3   5     2698.66     2598.44     19.96 o 
  -3   3   5       96.10       83.52      2.51 o 
  -2   3   5      927.96      732.40      9.12 o 
  -1   3   5      173.25      179.58      3.77 o 
   0   3   5     1892.65     2080.40     66.97 o 
   1   3   5      160.41      175.06      3.25 o 
   2   3   5      114.87      126.58      2.88 o 
   3   3   5     1529.16     1793.75     12.97 o 
   4   3   5      173.12      183.87      4.25 o 
   5   3   5      528.46      517.67      7.99 o 
   6   3   5       19.38       21.86      1.14 o 
   7   3   5       15.61       15.20      1.10 o 
   8   3   5       75.48       73.55      2.21 o 
  -8   4   5       68.85       96.90      2.73 o 
  -7   4   5       49.09       50.67      1.55 o 
  -6   4   5       36.17       20.84      1.29 o 
  -5   4   5       28.17       24.77      1.33 o 
  -4   4   5      965.78     1000.63     12.53 o 
  -3   4   5       79.56       91.02      2.76 o 
  -2   4   5      652.38      676.07     10.00 o 
  -1   4   5      179.96      157.08      4.14 o 
   0   4   5     1369.61     1359.20      8.12 o 
   1   4   5      883.42     1092.86      9.94 o 
   2   4   5       57.79       59.64      1.88 o 
   3   4   5      651.98      740.92      8.50 o 
   4   4   5       41.26       52.06      1.66 o 
   5   4   5      309.35      293.54      6.18 o 
   6   4   5      199.78      205.74      5.35 o 
   7   4   5        3.32        6.14      0.81 o 
   8   4   5        6.52        7.14      0.77 o 
  -8   5   5       19.63       22.53      0.81 o 
  -7   5   5        7.65        9.38      0.81 o 
  -6   5   5       76.63      100.80      3.02 o 
  -5   5   5        6.17        7.21      1.03 o 
  -4   5   5       80.64       75.79      2.32 o 
  -3   5   5      966.82     1079.36     13.76 o 
  -2   5   5     1064.47     1154.70     14.65 o 
  -1   5   5      998.74      936.55     11.30 o 
   0   5   5       61.97       64.96      6.91 o 
   1   5   5      561.06      589.92      8.15 o 
   2   5   5      517.01      602.65      7.99 o 
   3   5   5      342.23      353.19      6.33 o 
   4   5   5       51.93       54.21      1.55 o 
   5   5   5      162.54      161.09      4.69 o 
   6   5   5        1.85        2.28      0.77 o 
   7   5   5        5.96        5.41      0.66 o 
  -7   6   5       27.26       30.26      0.92 o 
  -6   6   5       15.01       22.45      1.07 o 
  -5   6   5        0.06        1.21      1.32 o 
  -4   6   5        1.29        5.81      1.03 o 
  -3   6   5      395.52      443.99      8.97 o 
  -2   6   5      316.81      347.69      8.55 o 
  -1   6   5      925.66      865.82     11.38 o 
   0   6   5       85.00       82.64      1.74 o 
   1   6   5      669.39      686.19      9.50 o 
   2   6   5       73.91       87.79      2.65 o 
   3   6   5      257.54      254.47      5.43 o 
   4   6   5        9.32        6.81      0.81 o 
   5   6   5      165.73      149.43      3.88 o 
   6   6   5        9.85       10.52      0.70 o 
  -5   7   5      241.71      280.35      4.99 o 
  -4   7   5       81.88      110.70      3.35 o 
  -3   7   5        0.10        1.14      0.77 o 
  -2   7   5       13.00       12.92      1.29 o 
  -1   7   5      222.45      178.05      4.77 o 
   0   7   5      102.98       95.40      6.52 o 
   1   7   5      134.05      124.12      3.36 o 
   2   7   5       17.38       17.59      0.81 o 
   3   7   5      141.25      119.21      3.36 o 
   4   7   5       77.82       64.42      1.84 o 
   5   7   5      174.77      153.19      3.36 o 
  -3   8   5       45.31       51.16      1.58 o 
  -2   8   5       35.27       52.43      1.51 o 
  -1   8   5       52.76       39.01      1.18 o 
   0   8   5        3.03        3.17      0.53 o 
   1   8   5       18.01       17.92      0.77 o 
   2   8   5        0.27       -0.22      0.77 o 
  -9   0   6       16.46       20.79      1.07 o 
  -8   0   6       14.26       12.59      0.99 o 
  -7   0   6      152.58      131.39      3.95 o 
  -6   0   6      525.47      526.58      8.40 o 
  -5   0   6      326.72      255.12      5.37 o 
  -4   0   6     4209.78     3904.34     22.80 o 
  -3   0   6        0.42        0.33      1.03 o 
  -2   0   6     1110.39      866.27      7.82 o 
  -1   0   6     1432.28     1058.29     98.56 o 
   0   0   6      971.53      880.78     40.40 o 
   1   0   6      722.88      776.76     13.74 o 
   2   0   6       41.36       49.55      1.33 o 
   3   0   6     1492.47     1413.81      9.91 o 
   4   0   6       63.44       85.03      2.32 o 
   5   0   6      420.71      441.70      6.79 o 
   6   0   6     1435.03     1521.75     14.97 o 
   7   0   6      339.21      359.06      7.78 o 
   8   0   6       56.85       53.77      1.73 o 
   9   0   6       17.90       28.38      0.96 o 
  -9   1   6       16.94       21.42      1.03 o 
  -8   1   6        0.10       -1.32      1.47 o 
  -7   1   6        1.43        2.87      0.81 o 
  -6   1   6      180.56      146.77      3.95 o 
  -5   1   6       31.61       30.08      1.18 o 
  -4   1   6       26.99       32.10      1.14 o 
  -3   1   6       79.49       90.01      2.40 o 
  -2   1   6      796.94      659.82      6.92 o 
  -1   1   6      128.55       74.74      2.00 o 
   0   1   6      886.21      900.59     55.34 o 
   1   1   6     6667.97     7600.02     30.22 o 
   2   1   6      289.70      324.13      3.93 o 
   3   1   6       29.13       45.36      1.33 o 
   4   1   6      382.46      393.93      5.64 o 
   5   1   6     1960.67     1977.54     15.61 o 
   6   1   6      139.93      141.39      3.87 o 
   7   1   6        2.66        0.74      1.47 o 
   8   1   6       26.15       26.98      1.18 o 
   9   1   6       58.21       67.83      2.17 o 
  -9   2   6        7.06       10.85      0.77 o 
  -8   2   6        4.60        7.73      0.92 o 
  -7   2   6       36.82       34.50      1.36 o 
  -6   2   6        0.72       -2.28      2.28 o 
  -5   2   6      432.33      465.02      7.80 o 
  -4   2   6      173.16      172.95      4.65 o 
  -3   2   6        4.16        5.81      0.70 o 
  -2   2   6       36.08       29.46      0.92 o 
  -1   2   6     1995.76     1951.46     12.52 o 
   0   2   6      190.87      179.45      8.14 o 
   1   2   6        5.69        1.62      0.37 o 
   2   2   6      556.41      641.50      6.16 o 
   3   2   6      623.53      651.85      6.87 o 
   4   2   6      155.89      162.64      3.88 o 
   5   2   6      140.02      155.10      4.39 o 
   6   2   6       99.75      108.59      3.17 o 
   7   2   6      161.91      167.32      4.69 o 
   8   2   6       35.68       32.58      1.29 o 
  -9   3   6        0.06       -0.07      1.07 o 
  -8   3   6       24.19       17.12      1.03 o 
  -7   3   6       16.31       16.60      1.18 o 
  -6   3   6       19.82       23.85      1.25 o 
  -5   3   6       31.33       38.14      1.47 o 
  -4   3   6       44.35       59.73      1.80 o 
  -3   3   6        6.05        7.43      0.77 o 
  -2   3   6      386.50      370.27      6.43 o 
  -1   3   6      393.66      371.20      5.50 o 
   0   3   6      178.75      143.69      6.47 o 
   1   3   6      547.18      669.48      6.86 o 
   2   3   6       32.61       61.04      1.88 o 
   3   3   6      244.10      239.46      4.55 o 
   4   3   6        0.46       -1.51      1.51 o 
   5   3   6       17.96       19.98      1.14 o 
   6   3   6        0.09       -1.66      1.66 o 
   7   3   6        7.66        7.17      0.77 o 
   8   3   6        5.92        5.11      0.70 o 
  -8   4   6        3.61        7.95      0.81 o 
  -7   4   6        1.16        2.10      0.81 o 
  -6   4   6       27.61       32.61      1.40 o 
  -5   4   6      100.20      103.61      3.06 o 
  -4   4   6      705.08      745.74     10.78 o 
  -3   4   6      187.52      203.55      5.65 o 
  -2   4   6      117.56      109.07      3.14 o 
  -1   4   6     1356.53     1332.82     12.40 o 
   0   4   6       77.37       78.04      3.13 o 
   1   4   6      277.62      288.28      5.11 o 
   2   4   6        1.88        0.33      1.14 o 
   3   4   6        6.29        3.53      0.66 o 
   4   4   6        3.72        4.34      0.63 o 
   5   4   6       80.15       75.27      2.21 o 
   6   4   6      137.85      135.71      3.84 o 
   7   4   6      155.21      144.09      3.84 o 
  -8   5   6        0.78        1.55      0.44 o 
  -7   5   6        3.89        0.70      1.40 o 
  -6   5   6      183.90      187.27      5.24 o 
  -5   5   6      110.68      121.11      3.58 o 
  -4   5   6       76.95       80.10      2.47 o 
  -3   5   6      145.69      146.95      4.21 o 
  -2   5   6      468.80      415.34      8.43 o 
  -1   5   6       32.11       28.49      1.21 o 
   0   5   6        3.78        4.81      0.59 o 
   1   5   6       90.16      117.31      3.24 o 
   2   5   6       79.19       79.96      2.32 o 
   3   5   6      400.37      439.58      7.19 o 
   4   5   6       56.67       56.94      1.66 o 
   5   5   6      411.85      404.98      7.08 o 
   6   5   6        1.97        3.46      0.70 o 
   7   5   6        9.45        8.32      0.77 o 
  -7   6   6        1.28        0.66      0.92 o 
  -6   6   6       25.00       31.95      1.18 o 
  -5   6   6        0.23       -1.29      1.62 o 
  -4   6   6      259.97      288.62      6.77 o 
  -3   6   6       21.05       22.05      1.47 o 
  -2   6   6      228.21      224.21      6.61 o 
  -1   6   6        5.80        7.06      0.92 o 
   0   6   6      867.37      839.22     36.56 o 
   1   6   6        9.96       12.29      0.92 o 
   2   6   6       26.87       34.56      1.18 o 
   3   6   6      134.55      127.88      3.36 o 
   4   6   6       12.10       10.19      0.77 o 
   5   6   6       61.98       54.11      1.62 o 
   6   6   6       12.70       12.07      0.81 o 
  -5   7   6        2.32        4.64      0.74 o 
  -4   7   6       80.38       97.99      3.06 o 
  -3   7   6        9.04       14.61      1.10 o 
  -2   7   6       22.72       24.73      1.32 o 
  -1   7   6       10.66       12.18      0.88 o 
   0   7   6       38.35       34.31      3.22 o 
   1   7   6       14.25       15.60      0.85 o 
   2   7   6       98.49       93.74      2.69 o 
   3   7   6        5.56        5.00      0.63 o 
   4   7   6       54.48       54.04      1.69 o 
  -3   8   6       92.06      116.82      3.13 o 
  -2   8   6      323.22      370.80      6.12 o 
  -1   8   6       57.56       46.05      1.40 o 
   0   8   6        0.59        0.07      0.50 o 
   1   8   6       47.86       45.74      1.33 o 
   2   8   6       18.90       20.50      0.70 o 
  -9   1   7       10.53       10.05      0.81 o 
  -8   1   7       74.88       65.28      2.03 o 
  -7   1   7       71.66       74.38      2.17 o 
  -6   1   7       60.99       54.18      1.51 o 
  -5   1   7      149.18      140.92      4.28 o 
  -4   1   7       46.49       41.77      1.18 o 
  -3   1   7      231.51      240.03      4.63 o 
  -2   1   7      124.51       85.33      2.55 o 
  -1   1   7     4163.28     3769.20     18.82 o 
   0   1   7       72.59       64.12      4.24 o 
   1   1   7      477.78      518.63      5.01 o 
   2   1   7     1146.78     1298.56      9.04 o 
   3   1   7      506.00      483.60      5.77 o 
   4   1   7       77.64      100.68      3.02 o 
   5   1   7       18.22       20.43      1.03 o 
   6   1   7       22.46       21.27      1.14 o 
   7   1   7      111.41      121.11      3.83 o 
   8   1   7       40.45       37.78      1.36 o 
  -9   2   7       78.58       76.95      2.43 o 
  -8   2   7       32.95       25.99      1.10 o 
  -7   2   7       37.31       40.05      1.47 o 
  -6   2   7      505.64      489.92      8.58 o 
  -5   2   7      449.28      489.68      8.06 o 
  -4   2   7      704.86      700.69      8.97 o 
  -3   2   7     2951.08     3031.50     20.30 o 
  -2   2   7     3156.27     2712.48     17.64 o 
  -1   2   7     2790.22     2885.45     16.57 o 
   0   2   7       32.10       27.94      0.62 o 
   1   2   7     4300.29     4577.24     21.80 o 
   2   2   7      270.49      272.16      4.08 o 
   3   2   7      584.34      775.77      7.87 o 
   4   2   7      210.26      221.13      4.55 o 
   5   2   7     1729.99     1767.82     15.21 o 
   6   2   7      241.57      246.15      5.84 o 
   7   2   7       38.59       30.48      1.36 o 
   8   2   7        0.02        0.70      1.21 o 
  -9   3   7        0.17        0.33      0.96 o 
  -8   3   7       89.05       72.20      2.14 o 
  -7   3   7       94.49      108.17      3.21 o 
  -6   3   7       26.17       25.43      1.40 o 
  -5   3   7      510.28      539.79      8.81 o 
  -4   3   7      241.65      265.07      6.03 o 
  -3   3   7       46.39       55.02      1.66 o 
  -2   3   7       88.73       89.11      2.54 o 
  -1   3   7     6661.09     6727.23     32.63 o 
   0   3   7     2270.92     2518.87     78.46 o 
   1   3   7     2099.69     2455.66     15.31 o 
   2   3   7       89.60      110.71      2.95 o 
   3   3   7     3556.88     3988.44     22.73 o 
   4   3   7      126.91      139.01      3.91 o 
   5   3   7       17.26       19.84      1.03 o 
   6   3   7       39.40       39.54      1.36 o 
   7   3   7       71.58       79.17      2.47 o 
   8   3   7       14.03       14.98      0.92 o 
  -8   4   7       50.84       63.02      1.88 o 
  -7   4   7        2.40        2.13      0.77 o 
  -6   4   7       40.75       30.52      1.36 o 
  -5   4   7       75.15       85.62      2.73 o 
  -4   4   7        6.80        7.36      1.10 o 
  -3   4   7      835.92      940.05     12.31 o 
  -2   4   7      245.91      216.51      5.58 o 
  -1   4   7      563.57      594.59      8.05 o 
   0   4   7      135.65      138.16      2.58 o 
   1   4   7     1739.40     1899.04     14.46 o 
   2   4   7      133.23      161.22      3.95 o 
   3   4   7      110.10      142.39      3.91 o 
   4   4   7       52.98       66.32      1.95 o 
   5   4   7      153.08      167.84      4.83 o 
   6   4   7        1.71        0.33      1.62 o 
   7   4   7        9.43        7.54      0.81 o 
  -7   5   7       10.83       12.25      0.85 o 
  -6   5   7      114.22      144.83      3.95 o 
  -5   5   7      109.90      112.41      3.47 o 
  -4   5   7       21.19       20.02      1.36 o 
  -3   5   7      285.64      370.12      8.47 o 
  -2   5   7     1129.70     1074.22     13.65 o 
  -1   5   7      386.61      347.27      6.67 o 
   0   5   7        2.01        3.68      0.74 o 
   1   5   7       13.64       12.99      0.88 o 
   2   5   7       71.47       72.76      2.21 o 
   3   5   7        5.27        4.45      0.77 o 
   4   5   7      115.00      112.53      3.32 o 
   5   5   7        0.04        1.07      1.18 o 
   6   5   7        0.51        0.85      0.66 o 
   7   5   7        4.64        5.08      0.63 o 
  -6   6   7        5.20        8.68      0.81 o 
  -5   6   7      196.66      231.76      5.50 o 
  -4   6   7      690.17      831.42     11.30 o 
  -3   6   7      147.76      197.01      5.31 o 
  -2   6   7       27.86       34.31      1.47 o 
  -1   6   7      165.28      141.02      3.91 o 
   0   6   7      609.42      567.54     31.13 o 
   1   6   7        8.38       14.46      0.96 o 
   2   6   7        3.00        0.22      1.40 o 
   3   6   7       11.45       12.03      0.85 o 
   4   6   7       89.91       87.97      2.47 o 
   5   6   7       47.49       43.34      1.22 o 
   6   6   7      117.35      110.33      3.06 o 
  -5   7   7       33.78       36.63      1.07 o 
  -4   7   7       75.49       81.03      2.51 o 
  -3   7   7       68.00       81.08      2.54 o 
  -2   7   7      150.78      141.25      4.06 o 
  -1   7   7      121.71      110.41      3.28 o 
   0   7   7       80.43       72.97      6.50 o 
   1   7   7       74.43       64.44      1.84 o 
   2   7   7      124.32      118.43      3.39 o 
   3   7   7       58.46       56.84      1.77 o 
   4   7   7       81.27       69.92      2.03 o 
  -2   8   7        4.37        7.32      0.70 o 
  -1   8   7       53.90       42.10      1.25 o 
   0   8   7       11.81        9.22      1.84 o 
   1   8   7      113.76      105.62      2.84 o 
   2   8   7       63.46       57.56      1.66 o 
  -9   0   8      124.33      121.10      3.47 o 
  -8   0   8        1.16        8.06      0.92 o 
  -7   0   8       19.06       11.26      0.92 o 
  -6   0   8      122.87      120.89      3.61 o 
  -5   0   8     1055.16      940.57     10.72 o 
  -4   0   8      948.91      868.71      9.48 o 
  -3   0   8      155.10      151.79      3.81 o 
  -2   0   8      709.38      650.88      7.03 o 
  -1   0   8     7480.29     6245.93    556.68 o 
   0   0   8      904.41      791.67     49.00 o 
   1   0   8       71.14       53.58      2.53 o 
   2   0   8      448.17      411.91      4.84 o 
   3   0   8     8484.81     9763.81     41.35 o 
   4   0   8     1163.46     1329.75     11.50 o 
   5   0   8      681.61      726.73      9.25 o 
   6   0   8      548.68      540.76      8.70 o 
   7   0   8        0.58       -0.99      1.55 o 
   8   0   8        7.12        8.17      0.85 o 
  -9   1   8        1.18        0.63      1.18 o 
  -8   1   8        7.17        4.93      0.92 o 
  -7   1   8      114.66      130.52      3.87 o 
  -6   1   8      253.40      278.16      6.21 o 
  -5   1   8      199.84      181.12      4.69 o 
  -4   1   8      155.99      145.12      4.02 o 
  -3   1   8     4282.57     4105.88     24.14 o 
  -2   1   8      348.11      229.54      4.24 o 
  -1   1   8     2164.50     2043.75     12.71 o 
   0   1   8       29.17       36.76      1.23 o 
   1   1   8     5708.91     6122.01     26.76 o 
   2   1   8     3643.68     4281.96     20.90 o 
   3   1   8       98.40       73.05      2.10 o 
   4   1   8      698.77      715.52      8.21 o 
   5   1   8       90.14      100.13      3.02 o 
   6   1   8       34.23       38.25      1.40 o 
   7   1   8       85.50       89.91      2.73 o 
   8   1   8      158.16      145.55      4.06 o 
  -9   2   8       30.08       29.30      1.03 o 
  -8   2   8        0.70        0.55      1.51 o 
  -7   2   8      100.88       86.66      2.51 o 
  -6   2   8       10.35       12.00      1.18 o 
  -5   2   8      146.31      130.92      3.87 o 
  -4   2   8      409.61      444.06      7.20 o 
  -3   2   8      526.54      564.93      8.12 o 
  -2   2   8      467.09      401.12      6.04 o 
  -1   2   8     5162.65     5083.87     25.32 o 
   0   2   8      887.29      897.71     56.01 o 
   1   2   8        3.38        5.08      0.48 o 
   2   2   8      240.08      228.94      3.96 o 
   3   2   8     1035.37     1126.23     10.05 o 
   4   2   8       10.41       13.43      0.85 o 
   5   2   8      113.21      120.75      3.50 o 
   6   2   8      209.26      205.44      5.43 o 
   7   2   8       16.00       19.98      1.03 o 
   8   2   8        2.06        0.92      1.29 o 
  -9   3   8        0.76       -0.92      1.03 o 
  -8   3   8        0.27       -0.18      1.40 o 
  -7   3   8       19.17       19.03      1.14 o 
  -6   3   8        2.87        1.62      1.91 o 
  -5   3   8      308.40      333.80      7.07 o 
  -4   3   8       70.48       90.93      2.58 o 
  -3   3   8       98.79      111.35      3.54 o 
  -2   3   8       19.62       12.81      0.85 o 
  -1   3   8       23.87       18.29      0.81 o 
   0   3   8      581.77      637.54      5.10 o 
   1   3   8      359.76      392.12      5.60 o 
   2   3   8       12.80       16.67      0.77 o 
   3   3   8      109.24      116.70      3.43 o 
   4   3   8       50.51       47.21      1.44 o 
   5   3   8      332.94      333.03      6.63 o 
   6   3   8       20.16       19.40      1.10 o 
   7   3   8       46.26       45.77      1.40 o 
   8   3   8       30.21       34.13      1.10 o 
  -8   4   8       45.58       43.64      1.29 o 
  -7   4   8        6.50        5.26      0.85 o 
  -6   4   8        5.87        7.51      1.07 o 
  -5   4   8       48.94       51.66      1.84 o 
  -4   4   8      303.29      320.73      7.18 o 
  -3   4   8     1133.80     1342.00     15.21 o 
  -2   4   8      650.33      620.12      9.47 o 
  -1   4   8       15.49       20.79      0.92 o 
   0   4   8      330.57      335.35      4.14 o 
   1   4   8      138.01      138.77      3.73 o 
   2   4   8      175.97      195.76      4.50 o 
   3   4   8      117.24      135.03      3.91 o 
   4   4   8      296.65      286.04      5.96 o 
   5   4   8      650.50      645.07      9.24 o 
   6   4   8      330.43      318.42      6.33 o 
   7   4   8       46.95       46.99      1.40 o 
  -7   5   8       52.55       58.52      1.66 o 
  -6   5   8        4.78        7.43      0.88 o 
  -5   5   8      117.42      134.14      4.17 o 
  -4   5   8       27.48       32.58      1.47 o 
  -3   5   8       61.42       85.23      2.39 o 
  -2   5   8       23.09       47.55      1.69 o 
  -1   5   8      278.62      276.85      6.07 o 
   0   5   8      218.17      235.21      3.89 o 
   1   5   8      334.85      337.02      6.44 o 
   2   5   8      519.33      550.43      8.14 o 
   3   5   8      187.94      185.68      4.80 o 
   4   5   8      246.99      238.97      5.43 o 
   5   5   8        8.70        8.06      0.81 o 
   6   5   8       78.23       78.90      2.51 o 
  -6   6   8       11.35       12.22      0.88 o 
  -5   6   8       63.49       68.77      2.06 o 
  -4   6   8       39.19       45.62      1.55 o 
  -3   6   8       28.44       36.59      1.66 o 
  -2   6   8       19.31       15.35      1.10 o 
  -1   6   8       95.19       87.27      2.84 o 
   0   6   8       47.51       44.19      4.58 o 
   1   6   8       15.34       16.67      0.96 o 
   2   6   8        6.47        8.39      0.77 o 
   3   6   8      274.95      278.88      5.70 o 
   4   6   8        6.13        7.17      0.63 o 
   5   6   8        3.58        6.11      0.70 o 
  -5   7   8       18.77       20.87      0.81 o 
  -4   7   8        5.01        5.92      0.74 o 
  -3   7   8       27.90       33.09      1.40 o 
  -2   7   8        8.44       11.81      0.88 o 
  -1   7   8        6.22        4.42      0.63 o 
   0   7   8        1.70        1.97      0.85 o 
   1   7   8      187.44      186.71      4.54 o 
   2   7   8        3.21        2.43      0.59 o 
   3   7   8       23.55       23.96      0.88 o 
   4   7   8       48.88       47.81      1.47 o 
  -2   8   8       11.01       10.01      0.70 o 
  -1   8   8        3.22        1.99      0.59 o 
   0   8   8        2.12        2.74      0.40 o 
   1   8   8        7.23        6.11      0.52 o 
  -9   1   9       23.29       25.32      1.03 o 
  -8   1   9       19.78       24.11      1.21 o 
  -7   1   9       88.95       82.47      2.47 o 
  -6   1   9       76.01       73.43      2.17 o 
  -5   1   9       59.80       61.59      1.84 o 
  -4   1   9     1003.85      997.28     10.73 o 
  -3   1   9     1320.96     1346.15     12.44 o 
  -2   1   9      106.93       83.21      2.40 o 
  -1   1   9     1575.45     1461.75     10.74 o 
   0   1   9     1207.37     1237.99     62.88 o 
   1   1   9      146.06      148.54      3.03 o 
   2   1   9       25.56       36.74      1.10 o 
   3   1   9      393.22      440.32      5.98 o 
   4   1   9       82.75       84.54      2.58 o 
   5   1   9       35.30       34.79      1.25 o 
   6   1   9      127.31      121.55      3.65 o 
   7   1   9        2.27        1.84      0.77 o 
   8   1   9        0.85        0.96      1.32 o 
  -9   2   9       54.96       54.33      1.62 o 
  -8   2   9        0.30       -1.55      1.55 o 
  -7   2   9      160.94      181.96      5.31 o 
  -6   2   9      587.35      655.46      9.71 o 
  -5   2   9     1737.80     1745.29     16.03 o 
  -4   2   9     2435.91     2573.65     19.32 o 
  -3   2   9       49.74       47.88      1.44 o 
  -2   2   9      257.21      196.50      4.30 o 
  -1   2   9      463.45      467.57      6.03 o 
   0   2   9      105.22       82.77      3.39 o 
   1   2   9     1239.37     1342.12     10.43 o 
   2   2   9       11.96       19.69      0.70 o 
   3   2   9        5.34        5.26      0.59 o 
   4   2   9      431.80      460.11      7.05 o 
   5   2   9       38.42       45.14      1.40 o 
   6   2   9       63.87       63.24      1.99 o 
   7   2   9       84.00       82.29      2.58 o 
   8   2   9       14.93       16.12      0.92 o 
  -9   3   9       29.09       30.23      0.88 o 
  -8   3   9       34.43       51.25      1.58 o 
  -7   3   9      353.97      364.22      7.19 o 
  -6   3   9      537.15      542.27      8.96 o 
  -5   3   9       43.01       49.01      1.73 o 
  -4   3   9     1214.97     1304.79     13.88 o 
  -3   3   9     1435.34     1575.46     15.55 o 
  -2   3   9     1552.46     1420.52     13.48 o 
  -1   3   9       55.33       88.78      2.54 o 
   0   3   9       65.39       56.27      1.15 o 
   1   3   9        2.80        1.91      0.48 o 
   2   3   9     1042.65     1200.66     10.83 o 
   3   3   9      466.29      491.38      7.13 o 
   4   3   9      329.67      342.46      6.37 o 
   5   3   9      382.93      388.00      7.19 o 
   6   3   9      155.91      153.17      4.50 o 
   7   3   9       11.69        6.92      0.85 o 
  -8   4   9        2.18        0.26      1.25 o 
  -7   4   9        5.01        2.54      0.70 o 
  -6   4   9       74.64      104.19      3.21 o 
  -5   4   9      610.16      626.54     10.05 o 
  -4   4   9      585.25      638.20     10.12 o 
  -3   4   9      576.52      639.14     10.46 o 
  -2   4   9      166.11      114.77      3.43 o 
  -1   4   9       65.95       74.60      2.14 o 
   0   4   9      139.98      162.68      2.97 o 
   1   4   9      939.48      913.54     10.13 o 
   2   4   9       74.06       87.32      2.80 o 
   3   4   9      503.14      553.95      8.14 o 
   4   4   9        2.68        2.94      0.81 o 
   5   4   9        0.40        1.25      1.62 o 
   6   4   9       96.67       92.34      2.62 o 
   7   4   9       12.00       13.76      0.85 o 
  -7   5   9        9.52        9.46      0.74 o 
  -6   5   9        0.33       -0.96      1.47 o 
  -5   5   9       12.55       18.84      1.18 o 
  -4   5   9        0.17       15.71      1.18 o 
  -3   5   9        8.78        9.71      1.18 o 
  -2   5   9        0.87        2.61      0.77 o 
  -1   5   9      750.45      710.11      9.97 o 
   0   5   9       50.90       48.48      1.05 o 
   1   5   9      805.09      831.25     10.42 o 
   2   5   9       26.54       24.33      1.10 o 
   3   5   9      291.55      283.26      5.92 o 
   4   5   9       62.77       54.00      1.66 o 
   5   5   9       51.13       48.35      1.47 o 
   6   5   9        1.98        3.05      0.59 o 
  -6   6   9       39.95       38.52      1.22 o 
  -5   6   9      104.31      124.39      3.39 o 
  -4   6   9       74.60       98.52      3.06 o 
  -3   6   9       69.34       97.66      2.87 o 
  -2   6   9       51.59       48.94      1.69 o 
  -1   6   9      116.66      105.16      3.10 o 
   0   6   9        0.60       -0.46      0.93 o 
   1   6   9      117.94      117.92      3.39 o 
   2   6   9       94.93       90.59      2.58 o 
   3   6   9      135.31      137.44      3.91 o 
   4   6   9      105.90      104.45      2.80 o 
   5   6   9      190.75      170.76      3.95 o 
  -5   7   9        1.41        2.06      0.52 o 
  -4   7   9       36.61       42.60      1.29 o 
  -3   7   9      143.78      188.12      5.02 o 
  -2   7   9       70.35       68.67      2.10 o 
  -1   7   9       15.40       15.31      0.92 o 
   0   7   9       19.21       16.47      2.13 o 
   1   7   9      104.56       97.52      2.80 o 
   2   7   9       78.96       83.13      2.43 o 
   3   7   9       72.13       60.69      1.99 o 
   4   7   9       10.18        8.21      0.55 o 
  -1   8   9       25.13       21.39      0.85 o 
   0   8   9      121.47      110.05     15.26 o 
  -9   0  10       20.58       17.11      0.85 o 
  -8   0  10       76.98       95.02      3.02 o 
  -7   0  10       84.87       79.92      2.28 o 
  -6   0  10      101.92      111.25      3.54 o 
  -5   0  10        1.75       15.27      1.03 o 
  -4   0  10       25.01       21.72      0.92 o 
  -3   0  10      448.93      393.30      6.44 o 
  -2   0  10      694.63      638.29      7.54 o 
  -1   0  10     1230.10     1085.94    114.09 o 
   0   0  10       13.45       16.92      0.43 o 
   1   0  10      153.04      146.29     11.12 o 
   2   0  10     2658.83     3138.59     17.77 o 
   3   0  10      449.23      587.22      7.47 o 
   4   0  10     1113.11     1114.78     11.21 o 
   5   0  10     1064.66     1051.29     11.83 o 
   6   0  10        6.02        6.07      0.88 o 
   7   0  10       38.62       48.41      1.51 o 
   8   0  10       88.53       95.26      2.84 o 
  -9   1  10       38.61       29.16      1.03 o 
  -8   1  10       24.47       22.12      1.07 o 
  -7   1  10       24.75       23.08      1.14 o 
  -6   1  10       12.51        6.51      1.03 o 
  -5   1  10       48.01       42.61      1.40 o 
  -4   1  10       44.03       47.14      1.40 o 
  -3   1  10      785.11      813.26      9.71 o 
  -2   1  10      129.49      125.29      3.47 o 
  -1   1  10     1757.93     1589.29     11.80 o 
   0   1  10     1434.62     1520.26    100.45 o 
   1   1  10      274.14      261.37      4.19 o 
   2   1  10     1298.66     1352.64     10.70 o 
   3   1  10      676.14      618.35      7.50 o 
   4   1  10       23.63       32.72      1.07 o 
   5   1  10       45.36       50.37      1.51 o 
   6   1  10      413.23      423.01      7.56 o 
   7   1  10      117.35      118.22      3.58 o 
   8   1  10        0.00       -0.66      1.10 o 
  -9   2  10        1.50        0.59      1.07 o 
  -8   2  10       15.99       22.63      1.18 o 
  -7   2  10        5.09        7.98      1.10 o 
  -6   2  10       11.01        9.71      1.18 o 
  -5   2  10        6.22        5.63      1.14 o 
  -4   2  10       68.85       79.51      2.36 o 
  -3   2  10        4.75       10.38      0.81 o 
  -2   2  10       36.09       43.89      1.33 o 
  -1   2  10      725.54      721.98      7.90 o 
   0   2  10        8.95       13.73      0.45 o 
   1   2  10      634.91      656.30      7.25 o 
   2   2  10        0.22        3.31      0.55 o 
   3   2  10        0.83        3.57      0.63 o 
   4   2  10      316.60      304.13      5.89 o 
   5   2  10      168.97      181.70      5.02 o 
   6   2  10       27.50       22.08      1.10 o 
   7   2  10       17.58       22.19      1.03 o 
   8   2  10       16.59       21.53      0.88 o 
  -8   3  10       39.36       42.31      1.40 o 
  -7   3  10      201.27      215.06      5.43 o 
  -6   3  10       95.90      118.20      3.43 o 
  -5   3  10        6.85        6.55      1.21 o 
  -4   3  10      336.41      378.04      7.48 o 
  -3   3  10      655.22      706.55     10.22 o 
  -2   3  10     1034.76      932.77     10.91 o 
  -1   3  10       23.94       16.75      0.85 o 
   0   3  10       33.66       25.08      1.86 o 
   1   3  10     1038.40     1082.83     10.42 o 
   2   3  10       59.86       70.06      2.17 o 
   3   3  10      131.37      133.05      3.84 o 
   4   3  10       42.74       47.35      1.58 o 
   5   3  10      186.50      181.94      5.06 o 
   6   3  10      131.62      126.07      3.54 o 
   7   3  10       19.06       19.84      0.99 o 
  -8   4  10       20.96       22.64      0.92 o 
  -7   4  10       27.81       29.30      1.14 o 
  -6   4  10      159.96      188.02      5.02 o 
  -5   4  10      932.98     1059.07     12.81 o 
  -4   4  10     1331.94     1602.69     16.49 o 
  -3   4  10        1.29        2.50      1.10 o 
  -2   4  10      314.07      255.88      6.26 o 
  -1   4  10      172.05      152.41      4.43 o 
   0   4  10      539.68      543.36      5.57 o 
   1   4  10      582.30      627.11      8.49 o 
   2   4  10      437.27      420.43      7.01 o 
   3   4  10     1168.29     1208.01     12.60 o 
   4   4  10      723.34      770.32      9.96 o 
   5   4  10      392.18      375.03      6.93 o 
   6   4  10       19.83       18.37      0.99 o 
   7   4  10        5.75        5.45      0.70 o 
  -7   5  10       40.26       40.32      1.25 o 
  -6   5  10       11.42       18.18      0.99 o 
  -5   5  10       22.88       35.37      1.36 o 
  -4   5  10      290.21      322.73      7.32 o 
  -3   5  10       14.01       24.51      1.36 o 
  -2   5  10      280.70      283.44      6.73 o 
  -1   5  10       78.58       93.37      2.69 o 
   0   5  10      271.20      236.80      4.00 o 
   1   5  10      444.90      445.81      7.68 o 
   2   5  10      468.39      474.34      7.72 o 
   3   5  10      114.30      119.27      3.54 o 
   4   5  10       35.20       34.02      1.18 o 
   5   5  10       28.18       30.48      1.03 o 
   6   5  10      103.68      103.59      3.06 o 
  -6   6  10       22.58       18.70      0.88 o 
  -5   6  10        0.82        0.07      1.32 o 
  -4   6  10        2.58        0.22      1.51 o 
  -3   6  10        2.56        1.69      1.69 o 
  -2   6  10        1.20       -0.44      0.74 o 
  -1   6  10       46.07       53.72      1.66 o 
   0   6  10       17.50       22.54      0.79 o 
   1   6  10       21.85       28.19      1.07 o 
   2   6  10      270.16      259.73      5.55 o 
   3   6  10       19.47       21.75      0.96 o 
   4   6  10       56.90       50.17      1.47 o 
   5   6  10      224.89      209.01      4.03 o 
  -4   7  10       35.44       30.67      1.03 o 
  -3   7  10      159.03      203.14      5.06 o 
  -2   7  10       53.64       42.39      1.40 o 
  -1   7  10        7.56        6.62      0.59 o 
   0   7  10        4.57        3.30      0.40 o 
   1   7  10       97.38       94.96      2.84 o 
   2   7  10       16.55       16.01      0.85 o 
   3   7  10       32.95       34.39      1.07 o 
  -9   1  11       11.11        8.91      0.70 o 
  -8   1  11        6.02        5.67      0.81 o 
  -7   1  11        0.07        0.63      1.73 o 
  -6   1  11       69.33       94.16      3.06 o 
  -5   1  11       68.91       85.18      2.51 o 
  -4   1  11       42.69       43.19      1.25 o 
  -3   1  11       33.59       56.44      1.66 o 
  -2   1  11        5.27        9.86      0.74 o 
  -1   1  11     1033.20     1082.15      9.86 o 
   0   1  11       23.94       37.04      2.47 o 
   1   1  11      409.63      375.19      5.35 o 
   2   1  11       73.68       79.30      2.28 o 
   3   1  11      128.34      107.68      3.21 o 
   4   1  11        3.12        4.93      0.74 o 
   5   1  11      153.55      163.20      4.69 o 
   6   1  11        0.66       -0.63      1.47 o 
   7   1  11        0.72        1.14      1.25 o 
   8   1  11        0.61        0.96      1.03 o 
  -9   2  11       18.58       16.01      0.77 o 
  -8   2  11      168.09      162.68      4.32 o 
  -7   2  11      119.19      116.70      3.72 o 
  -6   2  11      110.79      114.47      3.39 o 
  -5   2  11      621.58      634.66      9.46 o 
  -4   2  11        3.24        1.51      0.88 o 
  -3   2  11      319.25      281.88      6.11 o 
  -2   2  11       60.01       88.45      2.76 o 
  -1   2  11     1777.56     1537.12     12.69 o 
   0   2  11      570.98      591.43     25.62 o 
   1   2  11      726.30      773.34      8.30 o 
   2   2  11     1464.10     1550.61     12.71 o 
   3   2  11     1607.79     1736.33     14.40 o 
   4   2  11       70.08       72.24      2.21 o 
   5   2  11      352.01      326.81      6.59 o 
   6   2  11        2.25        3.09      0.70 o 
   7   2  11       15.95       18.11      0.96 o 
  -8   3  11       31.95       24.08      0.99 o 
  -7   3  11        0.87        2.61      0.88 o 
  -6   3  11       80.16       74.69      2.06 o 
  -5   3  11        0.25        3.35      1.07 o 
  -4   3  11      363.08      391.58      7.74 o 
  -3   3  11     1407.85     1369.89     14.95 o 
  -2   3  11      730.84      653.78      9.30 o 
  -1   3  11     1207.57     1251.21     12.12 o 
   0   3  11     1195.64     1225.82     33.46 o 
   1   3  11     3346.69     3487.35     21.80 o 
   2   3  11      436.65      444.98      6.83 o 
   3   3  11      631.22      595.62      8.46 o 
   4   3  11       26.85       26.10      1.14 o 
   5   3  11      606.55      643.87      9.30 o 
   6   3  11        3.47        4.23      0.77 o 
   7   3  11       10.90       11.66      0.88 o 
  -8   4  11       35.01       27.98      0.92 o 
  -7   4  11       19.92       16.64      0.99 o 
  -6   4  11        3.28        2.69      0.92 o 
  -5   4  11      108.30      129.73      3.98 o 
  -4   4  11       98.18      117.36      3.54 o 
  -3   4  11      155.75      188.60      5.09 o 
  -2   4  11        1.93        1.25      0.85 o 
  -1   4  11     1290.09     1231.91     12.95 o 
   0   4  11      120.70      122.42      2.37 o 
   1   4  11     1036.82     1039.89     11.53 o 
   2   4  11      111.60      115.92      3.43 o 
   3   4  11      661.03      717.98      9.57 o 
   4   4  11       18.84       19.03      1.03 o 
   5   4  11       73.67       73.61      2.51 o 
   6   4  11      101.59      104.01      2.91 o 
  -7   5  11        6.03        1.03      1.10 o 
  -6   5  11        1.65        2.10      0.74 o 
  -5   5  11       18.43       24.07      1.18 o 
  -4   5  11        5.42        6.88      1.14 o 
  -3   5  11        7.66       10.67      1.18 o 
  -2   5  11       43.68       42.42      1.51 o 
  -1   5  11      891.35      858.04     11.15 o 
   0   5  11        1.56        3.22      0.56 o 
   1   5  11      393.74      396.02      7.30 o 
   2   5  11       15.71       15.38      1.03 o 
   3   5  11        9.84        6.73      0.77 o 
   4   5  11       10.91        8.43      0.81 o 
   5   5  11        0.06       -1.21      1.21 o 
   6   5  11       43.48       42.35      1.25 o 
  -6   6  11      100.58      107.39      2.91 o 
  -5   6  11        3.67        2.72      0.74 o 
  -4   6  11       14.50       16.89      0.99 o 
  -3   6  11      114.46      136.42      4.24 o 
  -2   6  11       11.98        9.27      0.99 o 
  -1   6  11      176.46      156.33      4.58 o 
   0   6  11        1.49        3.60      0.61 o 
   1   6  11       26.68       22.67      1.07 o 
   2   6  11        2.48        3.09      0.63 o 
   3   6  11       24.95       22.05      0.99 o 
   4   6  11      113.77      107.03      2.80 o 
   5   6  11        1.34        0.18      0.96 o 
  -4   7  11       81.69       86.18      2.29 o 
  -3   7  11        0.25       -0.48      1.47 o 
  -2   7  11        9.50       12.77      0.81 o 
  -1   7  11        5.26        3.97      0.63 o 
   0   7  11        0.83        2.15      0.57 o 
   1   7  11       64.69       65.72      1.88 o 
   2   7  11       42.15       39.07      1.18 o 
   3   7  11       11.38       11.15      0.63 o 
  -9   0  12        5.09        4.67      0.66 o 
  -8   0  12        8.00       10.89      0.88 o 
  -7   0  12       97.31      135.63      3.72 o 
  -6   0  12      416.25      452.14      8.01 o 
  -5   0  12     4038.90     4111.93     26.71 o 
  -4   0  12       28.85       37.51      1.29 o 
  -3   0  12      921.03      808.76     10.07 o 
  -2   0  12        9.71       17.55      0.77 o 
  -1   0  12     1124.34     1010.44    124.57 o 
   0   0  12     1758.25     1788.88    147.07 o 
   1   0  12     5431.77     5839.71    329.09 o 
   2   0  12      222.47      208.04      4.58 o 
   3   0  12      382.22      345.12      5.93 o 
   4   0  12       66.06       75.66      2.43 o 
   5   0  12       13.62       12.99      0.99 o 
   6   0  12       20.17       24.69      1.10 o 
   7   0  12       52.53       54.95      1.62 o 
  -9   1  12       93.76       96.56      2.73 o 
  -8   1  12       82.40       94.26      2.91 o 
  -7   1  12      195.23      216.72      5.50 o 
  -6   1  12      214.96      197.19      5.36 o 
  -5   1  12      668.40      689.80      9.66 o 
  -4   1  12      745.14      758.13     10.13 o 
  -3   1  12     1725.27     1688.88     15.36 o 
  -2   1  12      140.59      116.01      3.06 o 
  -1   1  12     1873.84     1621.74     13.03 o 
   0   1  12      274.40      274.51     18.20 o 
   1   1  12      789.56      631.43      7.42 o 
   2   1  12      161.19      155.10      3.80 o 
   3   1  12      596.10      612.18      8.08 o 
   4   1  12        6.83        4.01      0.77 o 
   5   1  12      432.97      417.38      7.42 o 
   6   1  12       18.40       22.30      1.07 o 
   7   1  12        5.61        4.19      0.74 o 
  -9   2  12       24.32       23.56      0.85 o 
  -8   2  12        1.83        1.29      1.55 o 
  -7   2  12       44.27       57.37      1.73 o 
  -6   2  12       80.45       91.08      2.80 o 
  -5   2  12      637.26      648.76      9.57 o 
  -4   2  12       34.44       32.99      1.33 o 
  -3   2  12      205.11      163.47      4.91 o 
  -2   2  12        2.49        7.32      0.66 o 
  -1   2  12     1239.34     1286.19     11.84 o 
   0   2  12       57.10       49.35      2.85 o 
   1   2  12     1065.73      947.10      9.79 o 
   2   2  12        3.96        3.13      0.74 o 
   3   2  12      123.67      128.97      3.36 o 
   4   2  12        1.90        3.35      0.81 o 
   5   2  12        0.71        0.74      1.47 o 
   6   2  12        0.92        0.92      0.66 o 
   7   2  12        8.09        8.72      0.77 o 
  -8   3  12       66.41       57.00      1.69 o 
  -7   3  12        2.14        3.09      0.81 o 
  -6   3  12      197.23      219.13      5.61 o 
  -5   3  12        1.90        3.05      1.18 o 
  -4   3  12      270.90      310.20      7.06 o 
  -3   3  12        0.58        5.81      1.03 o 
  -2   3  12        0.87        0.74      1.36 o 
  -1   3  12       74.20       92.41      2.91 o 
   0   3  12       79.62       65.43      2.84 o 
   1   3  12      121.97      111.49      3.17 o 
   2   3  12      328.48      317.88      5.96 o 
   3   3  12       14.66       13.32      0.92 o 
   4   3  12      454.40      473.47      7.87 o 
   5   3  12       32.39       38.28      1.29 o 
   6   3  12       10.78       11.92      0.81 o 
   7   3  12        7.01        5.92      0.70 o 
  -8   4  12       39.27       40.84      1.29 o 
  -7   4  12      286.84      277.58      5.22 o 
  -6   4  12      487.49      505.02      7.98 o 
  -5   4  12      153.15      150.13      4.28 o 
  -4   4  12       20.98       26.24      1.32 o 
  -3   4  12      173.90      176.19      4.84 o 
  -2   4  12      345.62      306.28      6.89 o 
  -1   4  12      338.22      328.70      6.56 o 
   0   4  12        1.03       -1.01      1.23 o 
   1   4  12      788.25      752.98      9.97 o 
   2   4  12     1497.11     1513.41     14.38 o 
   3   4  12      213.94      196.81      5.06 o 
   4   4  12      250.44      268.49      5.84 o 
   5   4  12        5.99       10.78      0.81 o 
   6   4  12       56.14       50.50      1.55 o 
  -7   5  12       14.94       15.86      0.77 o 
  -6   5  12        8.54        9.01      0.74 o 
  -5   5  12       34.65       40.50      1.33 o 
  -4   5  12      479.66      545.75      9.13 o 
  -3   5  12      175.51      202.02      6.02 o 
  -2   5  12        8.67        7.98      0.92 o 
  -1   5  12      669.44      590.34      9.35 o 
   0   5  12      207.94      190.35      7.00 o 
   1   5  12      184.30      190.46      5.21 o 
   2   5  12       15.92       16.89      1.07 o 
   3   5  12      151.84      159.40      4.39 o 
   4   5  12        1.46        2.72      0.59 o 
   5   5  12      103.21       94.17      2.69 o 
  -6   6  12        0.16        1.40      0.55 o 
  -5   6  12      124.11      136.09      3.62 o 
  -4   6  12        0.24       -1.03      1.51 o 
  -3   6  12      100.54      109.96      3.39 o 
  -2   6  12        0.96        2.94      0.81 o 
  -1   6  12        2.43        3.46      0.74 o 
   0   6  12       67.04       61.73      3.65 o 
   1   6  12       50.90       50.64      1.58 o 
   2   6  12        9.64        9.20      0.81 o 
   3   6  12       15.52       13.29      0.85 o 
   4   6  12       14.01       15.35      0.85 o 
  -4   7  12        3.06        4.30      0.52 o 
  -3   7  12        8.81       10.01      0.81 o 
  -2   7  12        6.62       10.12      0.81 o 
  -1   7  12        8.46        8.09      0.66 o 
   0   7  12       38.62       38.10      3.79 o 
   1   7  12       27.78       28.64      1.03 o 
   2   7  12       38.84       39.14      1.14 o 
  -9   1  13       16.72       14.35      0.77 o 
  -8   1  13        0.59        1.91      0.70 o 
  -7   1  13       26.31       29.89      1.25 o 
  -6   1  13        1.18        1.51      1.66 o 
  -5   1  13       65.82       67.93      2.03 o 
  -4   1  13       53.78       53.26      1.55 o 
  -3   1  13        0.34        1.88      0.74 o 
  -2   1  13       22.88       24.85      1.07 o 
  -1   1  13       47.80       43.75      1.29 o 
   0   1  13        1.44        4.19      0.43 o 
   1   1  13       25.62       20.91      0.88 o 
   2   1  13      265.06      225.81      4.85 o 
   3   1  13       21.78       23.52      0.96 o 
   4   1  13       11.32       19.06      1.07 o 
   5   1  13       10.27       12.33      0.99 o 
   6   1  13       24.00       21.97      1.14 o 
   7   1  13       10.59        9.75      0.74 o 
  -8   2  13       36.45       41.16      1.25 o 
  -7   2  13      190.31      167.75      4.58 o 
  -6   2  13      147.35      149.64      4.02 o 
  -5   2  13      132.17      122.78      3.50 o 
  -4   2  13      222.80      220.36      5.84 o 
  -3   2  13      788.04      786.19     10.73 o 
  -2   2  13      184.50      176.40      4.69 o 
  -1   2  13       13.47        4.45      0.63 o 
   0   2  13       37.51       37.33      2.10 o 
   1   2  13      788.94      756.38      9.05 o 
   2   2  13      254.22      259.93      5.33 o 
   3   2  13        6.83        4.78      0.77 o 
   4   2  13     1181.85     1200.18     12.90 o 
   5   2  13      125.02      129.70      3.61 o 
   6   2  13       34.02       36.37      1.25 o 
   7   2  13        5.41        5.45      0.66 o 
  -8   3  13        1.20        2.80      0.63 o 
  -7   3  13       18.62       28.67      1.14 o 
  -6   3  13       10.50       12.80      1.07 o 
  -5   3  13     1281.06     1380.21     14.62 o 
  -4   3  13      762.38      830.31     11.69 o 
  -3   3  13      275.02      240.29      6.18 o 
  -2   3  13      390.34      380.39      7.31 o 
  -1   3  13     1228.78     1217.42     12.67 o 
   0   3  13      359.28      332.03     15.36 o 
   1   3  13       54.51       56.46      1.77 o 
   2   3  13      161.97      172.46      4.65 o 
   3   3  13        7.58        6.55      0.81 o 
   4   3  13        2.54        4.75      0.85 o 
   5   3  13        9.83        8.50      0.88 o 
   6   3  13      148.38      155.89      4.06 o 
  -7   4  13       24.91       21.79      0.99 o 
  -6   4  13        5.35        7.14      0.92 o 
  -5   4  13        2.67        6.77      0.99 o 
  -4   4  13      403.69      448.58      8.71 o 
  -3   4  13      419.16      440.18      8.75 o 
  -2   4  13       28.95       29.37      1.33 o 
  -1   4  13      146.59      120.02      3.73 o 
   0   4  13       82.24       99.27     13.38 o 
   1   4  13      128.37      128.16      3.72 o 
   2   4  13       19.47       22.45      1.18 o 
   3   4  13      142.99      147.45      4.35 o 
   4   4  13      148.96      149.61      4.32 o 
   5   4  13        1.82        4.19      0.59 o 
   6   4  13        0.90        1.18      0.52 o 
  -7   5  13       18.43       22.41      0.77 o 
  -6   5  13        2.86        4.86      0.77 o 
  -5   5  13       11.45       15.97      0.92 o 
  -4   5  13       84.26      105.87      3.28 o 
  -3   5  13      310.04      325.44      7.55 o 
  -2   5  13        0.00        1.32      1.47 o 
  -1   5  13       14.85       15.86      1.07 o 
   0   5  13       81.68       82.60      2.89 o 
   1   5  13      493.64      483.96      8.17 o 
   2   5  13        0.89       -0.11      1.40 o 
   3   5  13       98.64      106.82      3.10 o 
   4   5  13      147.26      146.72      3.91 o 
   5   5  13       30.46       34.79      1.07 o 
  -5   6  13        8.58       11.44      0.81 o 
  -4   6  13       36.19       39.58      1.29 o 
  -3   6  13        6.59        8.50      0.99 o 
  -2   6  13      121.69      127.49      3.76 o 
  -1   6  13      237.64      215.11      5.32 o 
   0   6  13        0.12        0.57      0.90 o 
   1   6  13       29.88       30.07      1.18 o 
   2   6  13      378.69      362.61      6.19 o 
   3   6  13      238.99      229.81      4.59 o 
   4   6  13        4.49        7.03      0.55 o 
  -3   7  13      117.56      145.33      3.58 o 
  -2   7  13        0.06        0.74      1.14 o 
  -1   7  13      124.47      112.26      3.25 o 
   0   7  13      107.81      103.77      5.20 o 
   1   7  13       79.90       67.71      1.95 o 
   2   7  13       18.17       20.80      0.77 o 
  -9   0  14      109.85       94.88      2.55 o 
  -8   0  14      310.13      273.25      5.22 o 
  -7   0  14      232.08      199.29      5.03 o 
  -6   0  14       10.57       10.16      0.99 o 
  -5   0  14       44.38       39.55      1.51 o 
  -4   0  14       61.22       71.75      2.10 o 
  -3   0  14      905.85      798.12     10.72 o 
  -2   0  14       20.73       37.76      1.25 o 
  -1   0  14      124.93       87.93     11.38 o 
   0   0  14       54.59       57.13      4.59 o 
   1   0  14       76.60       73.21      4.74 o 
   2   0  14     1779.54     1798.69     14.87 o 
   3   0  14      487.79      487.61      7.69 o 
   4   0  14      164.47      125.03      3.62 o 
   5   0  14        6.11        4.38      0.74 o 
   6   0  14      557.40      593.93      8.52 o 
   7   0  14       19.28       28.01      1.03 o 
  -9   1  14       83.15       55.52      1.73 o 
  -8   1  14       10.11       17.59      0.96 o 
  -7   1  14      241.22      219.22      5.40 o 
  -6   1  14        5.87        6.25      0.88 o 
  -5   1  14      279.15      280.27      6.33 o 
  -4   1  14        0.24       -1.51      1.62 o 
  -3   1  14       34.76       48.23      1.47 o 
  -2   1  14      165.15      154.18      4.47 o 
  -1   1  14      568.05      592.27      8.16 o 
   0   1  14     1444.99     1407.43    128.01 o 
   1   1  14      836.71      771.30      9.21 o 
   2   1  14      151.37      181.86      4.47 o 
   3   1  14       14.83       19.32      0.99 o 
   4   1  14      952.84     1025.33     11.87 o 
   5   1  14      158.31      160.63      4.72 o 
   6   1  14       18.66       17.81      0.96 o 
   7   1  14        1.73        3.83      0.66 o 
  -8   2  14       81.02       67.44      2.03 o 
  -7   2  14        2.32        3.50      0.81 o 
  -6   2  14       33.52       39.98      1.47 o 
  -5   2  14       28.82       31.36      1.44 o 
  -4   2  14       74.33       76.93      2.28 o 
  -3   2  14       73.30       68.97      2.14 o 
  -2   2  14       14.19       12.95      0.88 o 
  -1   2  14      154.30      149.63      4.21 o 
   0   2  14      123.09      112.70      7.86 o 
   1   2  14       34.52       33.83      1.18 o 
   2   2  14      793.96      802.82      9.79 o 
   3   2  14       85.22      101.85      3.02 o 
   4   2  14       16.49       26.50      1.21 o 
   5   2  14       34.68       35.67      1.29 o 
   6   2  14      126.69      130.91      3.87 o 
   7   2  14        0.55        1.21      0.59 o 
  -8   3  14        0.07       -0.29      1.03 o 
  -7   3  14        4.82        5.15      0.70 o 
  -6   3  14      134.74      136.18      3.80 o 
  -5   3  14       14.12       20.46      1.29 o 
  -4   3  14       29.66       32.50      1.51 o 
  -3   3  14       63.69       62.07      1.84 o 
  -2   3  14       80.69       67.58      2.06 o 
  -1   3  14      289.16      267.23      5.88 o 
   0   3  14        1.51        0.94      0.62 o 
   1   3  14        2.03        3.31      0.70 o 
   2   3  14      135.48      117.74      3.39 o 
   3   3  14      181.40      177.64      4.80 o 
   4   3  14       34.29       30.89      1.29 o 
   5   3  14        5.77        5.78      0.85 o 
   6   3  14        1.80        0.66      1.07 o 
  -7   4  14       94.51       91.24      2.51 o 
  -6   4  14       10.53       15.86      0.96 o 
  -5   4  14       56.32       56.90      1.80 o 
  -4   4  14       36.97       39.72      1.62 o 
  -3   4  14      150.44      156.18      4.65 o 
  -2   4  14       52.31       61.72      1.77 o 
  -1   4  14      247.09      210.07      5.43 o 
   0   4  14      443.66      393.26     12.04 o 
   1   4  14      178.68      152.53      4.10 o 
   2   4  14      439.44      441.06      7.72 o 
   3   4  14       89.41       89.18      2.80 o 
   4   4  14        7.06        5.04      0.63 o 
   5   4  14       46.29       52.37      1.55 o 
   6   4  14        9.19        9.97      0.63 o 
  -6   5  14       50.23       44.12      1.36 o 
  -5   5  14       37.13       44.47      1.33 o 
  -4   5  14       62.68       85.49      2.58 o 
  -3   5  14       93.30      103.89      3.32 o 
  -2   5  14        7.86        3.90      0.88 o 
  -1   5  14        2.53        4.45      0.77 o 
   0   5  14       23.59       32.30      0.91 o 
   1   5  14       78.02       83.97      2.62 o 
   2   5  14       13.66       13.54      0.92 o 
   3   5  14        3.30        2.32      0.59 o 
   4   5  14      134.18      128.55      3.54 o 
   5   5  14       60.45       60.83      1.84 o 
  -5   6  14        0.20       -0.40      1.10 o 
  -4   6  14        3.90        9.23      0.74 o 
  -3   6  14      132.35      151.03      3.98 o 
  -2   6  14        1.80       -1.03      1.29 o 
  -1   6  14       55.45       51.67      1.55 o 
   0   6  14      103.54      114.43      5.29 o 
   1   6  14       11.00       13.43      0.81 o 
   2   6  14      212.65      218.23      4.77 o 
   3   6  14        3.50       -1.07      1.36 o 
  -3   7  14        0.23       -0.52      0.96 o 
  -2   7  14      126.21      159.35      3.76 o 
  -1   7  14      112.35      111.99      3.14 o 
   0   7  14       22.55       25.30      0.61 o 
   1   7  14       16.97       14.54      0.70 o 
  -8   1  15        0.02       -1.25      1.25 o 
  -7   1  15        0.70        0.81      0.81 o 
  -6   1  15        0.20       -1.73      1.73 o 
  -5   1  15      178.74      177.93      5.35 o 
  -4   1  15      119.47      118.44      3.84 o 
  -3   1  15       79.33       71.96      2.25 o 
  -2   1  15       13.48       11.59      0.88 o 
  -1   1  15      311.12      270.47      5.74 o 
   0   1  15     1017.34      958.04    104.89 o 
   1   1  15      674.49      596.76      8.35 o 
   2   1  15      429.34      417.14      7.12 o 
   3   1  15      117.76      130.20      3.65 o 
   4   1  15       20.35       19.17      1.10 o 
   5   1  15      106.52       91.94      2.76 o 
   6   1  15        2.65        0.96      1.14 o 
  -8   2  15      102.86       93.84      2.80 o 
  -7   2  15       54.80       56.75      1.62 o 
  -6   2  15       41.76       42.41      1.44 o 
  -5   2  15       77.59       70.74      2.10 o 
  -4   2  15      455.38      495.22      8.87 o 
  -3   2  15      381.64      326.50      7.15 o 
  -2   2  15      147.08      147.74      4.17 o 
  -1   2  15       43.57       47.09      1.44 o 
   0   2  15      891.94      842.87     82.58 o 
   1   2  15     1920.40     1765.48     15.65 o 
   2   2  15     1217.97     1131.14     12.35 o 
   3   2  15      839.87      820.88     10.54 o 
   4   2  15       19.77       25.36      1.18 o 
   5   2  15      103.39      114.94      3.39 o 
   6   2  15       26.17       25.47      1.03 o 
  -8   3  15        1.82        1.95      0.55 o 
  -7   3  15       45.68       39.44      1.22 o 
  -6   3  15       35.09       34.46      1.29 o 
  -5   3  15      263.67      271.06      6.36 o 
  -4   3  15        9.64        9.68      1.18 o 
  -3   3  15        6.77        8.28      1.10 o 
  -2   3  15      801.27      757.08     10.95 o 
  -1   3  15     1133.36      992.00     12.00 o 
   0   3  15      806.17      817.07     51.51 o 
   1   3  15      536.14      504.86      8.33 o 
   2   3  15     1031.11     1046.83     12.08 o 
   3   3  15      109.36      117.82      3.50 o 
   4   3  15      182.06      172.60      4.65 o 
   5   3  15      334.53      307.50      5.93 o 
   6   3  15       62.61       61.97      1.92 o 
  -7   4  15       15.52        9.75      0.70 o 
  -6   4  15        6.26        7.76      0.77 o 
  -5   4  15      104.12      105.17      3.02 o 
  -4   4  15       81.20       89.31      2.65 o 
  -3   4  15       18.76       14.39      1.25 o 
  -2   4  15       79.07       85.26      2.54 o 
  -1   4  15      366.49      333.06      6.96 o 
   0   4  15      309.14      303.38     17.74 o 
   1   4  15      569.62      526.67      8.74 o 
   2   4  15       29.51       29.67      1.21 o 
   3   4  15       90.60       94.12      2.73 o 
   4   4  15       14.17       15.82      0.81 o 
   5   4  15        3.87        2.47      0.55 o 
  -6   5  15      157.42      148.81      3.43 o 
  -5   5  15        1.07        0.33      1.25 o 
  -4   5  15        0.86        1.80      0.66 o 
  -3   5  15       43.04       51.69      1.69 o 
  -2   5  15        0.96        0.85      1.25 o 
  -1   5  15       50.46       53.58      1.55 o 
   0   5  15        1.01        2.24      0.48 o 
   1   5  15      328.63      296.16      6.26 o 
   2   5  15       47.83       49.49      1.40 o 
   3   5  15       63.06       58.42      1.69 o 
   4   5  15       28.19       27.50      0.99 o 
  -5   6  15       42.31       42.76      1.33 o 
  -4   6  15        0.28        0.00      1.10 o 
  -3   6  15       53.40       67.99      1.92 o 
  -2   6  15       60.39       60.48      1.80 o 
  -1   6  15      126.69      110.25      3.17 o 
   0   6  15       51.29       48.53      2.04 o 
   1   6  15       79.14       76.61      2.51 o 
   2   6  15      150.21      138.94      3.65 o 
   3   6  15        7.82        9.24      0.63 o 
  -1   7  15       34.76       35.35      1.10 o 
   0   7  15       37.58       41.98      1.05 o 
  -8   0  16      101.43       98.96      2.95 o 
  -7   0  16       94.08       93.18      2.91 o 
  -6   0  16       29.35       29.85      1.18 o 
  -5   0  16        6.43        7.95      1.03 o 
  -4   0  16     1228.02     1288.46     14.46 o 
  -3   0  16      734.85      764.00     11.05 o 
  -2   0  16     1088.13      984.46     12.03 o 
  -1   0  16     1219.58     1031.94    130.27 o 
   0   0  16       65.55       78.52      8.49 o 
   1   0  16     1023.27      940.59     89.75 o 
   2   0  16      483.77      463.35      7.61 o 
   3   0  16        2.05        2.43      0.74 o 
   4   0  16       14.25       16.67      0.96 o 
   5   0  16       78.13       80.21      2.43 o 
   6   0  16       23.66       17.45      0.96 o 
  -8   1  16       33.16       32.91      1.03 o 
  -7   1  16      120.15      135.23      3.87 o 
  -6   1  16       26.87       30.29      1.29 o 
  -5   1  16     1061.84     1011.81     12.24 o 
  -4   1  16       50.68       50.56      1.73 o 
  -3   1  16      560.76      476.88      8.78 o 
  -2   1  16      788.27      826.96     11.06 o 
  -1   1  16      434.64      445.56      7.72 o 
   0   1  16      827.75      796.11     72.52 o 
   1   1  16      585.03      555.83     50.33 o 
   2   1  16      265.46      253.90      5.84 o 
   3   1  16        7.13        9.01      0.85 o 
   4   1  16      180.53      159.26      4.69 o 
   5   1  16       15.46       11.11      0.85 o 
   6   1  16        2.02       -0.18      0.92 o 
  -8   2  16        0.53        4.30      0.55 o 
  -7   2  16        8.32       11.30      0.85 o 
  -6   2  16       12.27       15.31      0.99 o 
  -5   2  16       22.98       21.94      1.29 o 
  -4   2  16      457.19      504.58      9.06 o 
  -3   2  16      114.84      137.86      4.31 o 
  -2   2  16      404.11      377.28      7.64 o 
  -1   2  16      433.72      392.36      7.35 o 
   0   2  16      200.45      195.40     16.82 o 
   1   2  16      307.51      286.31      6.18 o 
   2   2  16     1431.55     1344.09     13.87 o 
   3   2  16      185.13      185.48      5.17 o 
   4   2  16       12.16       15.86      0.92 o 
   5   2  16        2.00        2.91      0.59 o 
   6   2  16        3.44        3.20      0.63 o 
  -7   3  16        0.06        0.85      0.63 o 
  -6   3  16       46.69       44.37      1.40 o 
  -5   3  16       42.12       46.13      1.44 o 
  -4   3  16       59.61       63.72      2.03 o 
  -3   3  16       50.90       51.63      1.88 o 
  -2   3  16       23.97       19.18      1.33 o 
  -1   3  16      106.46      111.04      3.65 o 
   0   3  16      128.10      130.17     10.62 o 
   1   3  16        5.18        5.92      0.92 o 
   2   3  16        0.84       -1.51      1.51 o 
   3   3  16       16.99       19.10      1.07 o 
   4   3  16      122.23      117.75      3.25 o 
   5   3  16        2.44        2.69      0.63 o 
  -7   4  16        3.70        4.05      0.52 o 
  -6   4  16       18.16       15.49      0.92 o 
  -5   4  16       40.47       43.96      1.33 o 
  -4   4  16       79.10       86.95      2.62 o 
  -3   4  16       53.35       55.28      1.69 o 
  -2   4  16        2.69        6.92      0.88 o 
  -1   4  16      130.51      112.63      3.32 o 
   0   4  16      292.42      277.25     10.80 o 
   1   4  16      326.78      296.49      6.59 o 
   2   4  16      134.23      129.91      3.61 o 
   3   4  16       23.65       24.11      1.07 o 
   4   4  16        0.17        0.63      0.99 o 
   5   4  16        7.00        7.18      0.59 o 
  -6   5  16      122.98      127.83      2.95 o 
  -5   5  16      133.11      134.15      3.54 o 
  -4   5  16       13.13       13.39      0.88 o 
  -3   5  16       27.54       24.44      1.29 o 
  -2   5  16      113.00      116.36      3.65 o 
  -1   5  16      182.36      203.72      5.24 o 
   0   5  16        9.60       11.67      0.69 o 
   1   5  16        1.22       -0.70      1.25 o 
   2   5  16       31.91       26.54      1.10 o 
   3   5  16       63.94       61.41      1.88 o 
   4   5  16       15.95       15.68      0.77 o 
  -4   6  16       76.01       85.69      2.29 o 
  -3   6  16      288.90      345.21      5.92 o 
  -2   6  16       17.94       17.78      0.96 o 
  -1   6  16       14.63       11.52      0.85 o 
   0   6  16       21.28       23.54      0.69 o 
   1   6  16       66.01       73.98      2.43 o 
   2   6  16       20.17       13.58      1.18 o 
  -8   1  17       17.46       17.30      0.85 o 
  -7   1  17       82.25       79.89      2.32 o 
  -6   1  17       31.99       29.12      1.21 o 
  -5   1  17       39.43       39.25      1.51 o 
  -4   1  17        4.68        5.96      0.88 o 
  -3   1  17      178.65      177.28      4.76 o 
  -2   1  17      283.15      268.54      6.55 o 
  -1   1  17      202.60      212.87      5.54 o 
   0   1  17        0.65        2.15      0.65 o 
   1   1  17      179.17      190.67     21.02 o 
   2   1  17       11.29       12.88      0.99 o 
   3   1  17       31.60       27.50      1.25 o 
   4   1  17      237.19      227.96      5.51 o 
   5   1  17        5.08        3.94      0.70 o 
   6   1  17       18.19       16.67      0.88 o 
  -8   2  17       69.02       47.02      1.36 o 
  -7   2  17        0.38        1.47      0.70 o 
  -6   2  17       54.93       53.18      1.77 o 
  -5   2  17      354.61      325.57      6.78 o 
  -4   2  17      120.13      135.95      4.24 o 
  -3   2  17       75.80       68.75      2.17 o 
  -2   2  17      487.10      468.37      8.54 o 
  -1   2  17      761.17      749.39     10.60 o 
   0   2  17      202.48      171.90     10.30 o 
   1   2  17     1261.65     1130.58     12.89 o 
   2   2  17      191.59      178.60      5.10 o 
   3   2  17       55.94       63.97      1.84 o 
   4   2  17        5.07        6.77      0.77 o 
   5   2  17       60.72       56.10      1.73 o 
   6   2  17       48.08       54.55      1.69 o 
  -7   3  17      148.37      130.67      3.21 o 
  -6   3  17        0.41        0.44      1.32 o 
  -5   3  17        0.64       -0.11      1.21 o 
  -4   3  17      477.72      526.14      9.13 o 
  -3   3  17     1004.93     1011.46     13.35 o 
  -2   3  17        8.18        6.26      1.03 o 
  -1   3  17       23.50       15.09      0.99 o 
   0   3  17       21.18       20.60      3.59 o 
   1   3  17      165.16      146.11      4.06 o 
   2   3  17      165.90      150.54      4.13 o 
   3   3  17      157.45      151.63      4.43 o 
   4   3  17      142.54      158.14      4.21 o 
   5   3  17       22.73       25.14      0.92 o 
  -6   4  17        5.50        4.64      0.66 o 
  -5   4  17       17.59       14.79      0.92 o 
  -4   4  17        2.65       -0.59      1.69 o 
  -3   4  17       27.14       21.72      1.29 o 
  -2   4  17      109.95      123.47      3.58 o 
  -1   4  17      133.76      134.33      3.95 o 
   0   4  17       82.70       88.44      5.47 o 
   1   4  17      119.18      119.62      3.61 o 
   2   4  17       29.02       31.47      1.14 o 
   3   4  17        0.99        1.10      1.10 o 
   4   4  17       65.46       66.10      2.03 o 
  -5   5  17        0.71        2.54      0.55 o 
  -4   5  17        2.18        2.83      0.70 o 
  -3   5  17        0.20       -1.03      1.51 o 
  -2   5  17      266.99      270.81      6.07 o 
  -1   5  17       17.99       18.14      1.07 o 
   0   5  17      126.80      107.16      3.25 o 
   1   5  17       20.52       17.96      0.96 o 
   2   5  17       80.28       72.75      2.21 o 
   3   5  17       19.93       19.18      0.88 o 
  -4   6  17       75.84       93.93      2.47 o 
  -3   6  17       42.67       49.94      1.47 o 
  -2   6  17        9.29        8.21      0.74 o 
  -1   6  17      126.40      119.76      3.43 o 
   0   6  17      360.67      372.35      4.12 o 
   1   6  17       33.07       34.50      1.03 o 
  -8   0  18        4.92        3.50      0.55 o 
  -7   0  18        6.86        6.95      0.77 o 
  -6   0  18        2.64        4.16      0.74 o 
  -5   0  18        4.92        6.92      0.85 o 
  -4   0  18        0.50       -0.40      1.69 o 
  -3   0  18        0.02       -0.92      1.84 o 
  -2   0  18      921.09      934.60     12.36 o 
  -1   0  18      438.39      353.79     36.83 o 
   0   0  18      753.33      650.86     83.31 o 
   1   0  18     2519.02     2477.05    270.88 o 
   2   0  18      314.82      278.17      6.29 o 
   3   0  18        0.50        3.57      0.74 o 
   4   0  18      143.32      171.22      4.57 o 
   5   0  18       19.30       16.41      0.92 o 
  -8   1  18       65.72       49.31      1.47 o 
  -7   1  18       27.00       18.59      0.92 o 
  -6   1  18       37.89       39.87      1.33 o 
  -5   1  18       23.65       21.16      1.21 o 
  -4   1  18       47.54       55.68      1.84 o 
  -3   1  18       23.94       27.27      1.40 o 
  -2   1  18       11.26        7.80      0.88 o 
  -1   1  18       57.67       54.25      1.66 o 
   0   1  18     1283.65     1209.98    139.76 o 
   1   1  18       63.34       50.24      6.10 o 
   2   1  18      470.72      493.65      8.43 o 
   3   1  18       36.73       30.37      1.21 o 
   4   1  18      107.75       84.94      2.65 o 
   5   1  18       12.42       14.61      0.88 o 
  -7   2  18       25.98       23.41      0.92 o 
  -6   2  18        0.00        0.29      0.66 o 
  -5   2  18       95.74      104.89      2.99 o 
  -4   2  18        0.48        0.55      1.69 o 
  -3   2  18        0.47        3.57      0.92 o 
  -2   2  18       50.07       54.20      1.62 o 
  -1   2  18       76.56       63.26      1.99 o 
   0   2  18       48.58       54.22      1.14 o 
   1   2  18       23.52       20.21      1.18 o 
   2   2  18       40.78       34.50      1.29 o 
   3   2  18       17.15       11.37      0.96 o 
   4   2  18       44.91       44.30      1.33 o 
   5   2  18        1.58        0.70      1.10 o 
  -7   3  18       13.54       15.60      0.74 o 
  -6   3  18       76.90       81.51      2.43 o 
  -5   3  18        3.95        4.08      0.70 o 
  -4   3  18       62.87       68.62      2.21 o 
  -3   3  18      201.02      230.04      6.20 o 
  -2   3  18       92.76       90.70      2.65 o 
  -1   3  18       14.03       13.73      0.99 o 
   0   3  18      201.36      177.92     12.24 o 
   1   3  18       31.49       29.38      1.29 o 
   2   3  18        0.64        0.00      1.32 o 
   3   3  18       73.53       73.98      2.28 o 
   4   3  18        0.57        1.07      0.63 o 
   5   3  18        3.06        3.94      0.52 o 
  -6   4  18       26.54       25.95      0.85 o 
  -5   4  18      144.26      159.86      3.95 o 
  -4   4  18        0.20        0.52      0.74 o 
  -3   4  18       20.77       25.65      1.21 o 
  -2   4  18      112.74      105.63      3.13 o 
  -1   4  18      218.79      207.56      5.54 o 
   0   4  18      203.58      205.65      3.80 o 
   1   4  18       21.13       23.66      1.07 o 
   2   4  18        9.09       11.88      0.85 o 
   3   4  18        0.73        1.88      0.52 o 
   4   4  18       61.16       68.38      2.17 o 
  -5   5  18       19.51       16.23      0.77 o 
  -4   5  18       18.04       19.21      0.92 o 
  -3   5  18       33.26       49.04      1.40 o 
  -2   5  18       63.11       73.05      2.17 o 
  -1   5  18       26.90       26.65      1.07 o 
   0   5  18      104.17      117.55      2.31 o 
   1   5  18       16.19       15.64      0.96 o 
   2   5  18      198.25      205.91      4.40 o 
   3   5  18       38.66       42.79      1.25 o 
  -3   6  18        0.10        0.59      0.55 o 
  -2   6  18        8.02       14.28      0.85 o 
  -1   6  18        7.70        5.70      0.63 o 
   0   6  18       38.09       43.70      0.98 o 
  -7   1  19       12.50       12.33      0.77 o 
  -6   1  19       46.72       40.14      1.29 o 
  -5   1  19       13.51       10.86      0.99 o 
  -4   1  19      201.49      211.98      5.72 o 
  -3   1  19      522.75      531.56      9.62 o 
  -2   1  19      110.96      112.70      3.47 o 
  -1   1  19       62.82       66.78      2.03 o 
   0   1  19       79.11       71.60      6.91 o 
   1   1  19      113.49       97.93     11.23 o 
   2   1  19      316.66      268.75      6.26 o 
   3   1  19       52.62       44.19      1.40 o 
   4   1  19       44.41       47.80      1.51 o 
   5   1  19       10.06       10.45      0.66 o 
  -7   2  19       17.45       13.62      0.74 o 
  -6   2  19       24.56       29.26      1.07 o 
  -5   2  19       40.67       40.61      1.36 o 
  -4   2  19       28.84       32.58      1.44 o 
  -3   2  19       45.20       49.30      1.66 o 
  -2   2  19      927.77      814.88     11.53 o 
  -1   2  19      900.66      865.03     11.71 o 
   0   2  19      818.69      788.86     83.09 o 
   1   2  19       34.43       27.90      1.33 o 
   2   2  19      581.28      545.50      8.59 o 
   3   2  19       31.16       30.37      1.10 o 
   4   2  19       40.39       38.55      1.18 o 
   5   2  19        8.80       10.34      0.66 o 
  -6   3  19        0.44        0.48      0.99 o 
  -5   3  19        4.29        5.59      0.74 o 
  -4   3  19      127.87      125.10      3.61 o 
  -3   3  19      225.93      243.31      6.24 o 
  -2   3  19      197.55      217.33      5.87 o 
  -1   3  19       30.26       32.72      1.40 o 
   0   3  19      597.53      535.53     38.94 o 
   1   3  19      598.08      526.83      8.63 o 
   2   3  19      231.27      229.03      5.36 o 
   3   3  19       15.22       12.73      0.88 o 
   4   3  19      103.36      115.21      3.21 o 
  -6   4  19        6.14        2.76      0.52 o 
  -5   4  19       14.26       16.74      0.81 o 
  -4   4  19      121.22      141.92      3.84 o 
  -3   4  19        0.41        1.43      0.85 o 
  -2   4  19      351.07      340.96      6.85 o 
  -1   4  19       79.57       81.95      2.47 o 
   0   4  19      126.25      137.95      8.67 o 
   1   4  19       34.47       26.21      1.10 o 
   2   4  19      229.19      217.33      4.88 o 
   3   4  19        0.99        5.33      0.63 o 
  -4   5  19        7.54        9.35      0.66 o 
  -3   5  19       24.80       25.51      0.99 o 
  -2   5  19       60.14       72.94      2.10 o 
  -1   5  19        7.79        5.34      0.66 o 
   0   5  19       11.54        8.49      0.88 o 
   1   5  19        1.43        2.24      0.66 o 
   2   5  19       34.35       33.98      1.03 o 
  -7   0  20       34.01       39.95      1.25 o 
  -6   0  20      274.92      264.10      5.11 o 
  -5   0  20      385.97      346.11      6.45 o 
  -4   0  20      288.73      322.36      6.81 o 
  -3   0  20       31.67       27.02      1.47 o 
  -2   0  20     2291.48     2444.56     21.30 o 
  -1   0  20     1668.44     1552.53    188.48 o 
   0   0  20       27.20       24.29      3.68 o 
   1   0  20       42.90       35.45      6.20 o 
   2   0  20      165.61      147.78      3.95 o 
   3   0  20        3.40        4.78      0.66 o 
   4   0  20        5.12        8.06      0.70 o 
   5   0  20       35.89       29.16      0.96 o 
  -7   1  20       90.75       83.43      2.47 o 
  -6   1  20       16.02       12.77      0.88 o 
  -5   1  20       30.79       33.53      1.21 o 
  -4   1  20      714.67      745.12     10.37 o 
  -3   1  20      967.03     1023.64     13.23 o 
  -2   1  20        1.24        0.59      0.88 o 
  -1   1  20       45.35       45.36      1.58 o 
   0   1  20      171.53      194.04     12.53 o 
   1   1  20      214.20      183.38     18.65 o 
   2   1  20       17.39       18.47      1.10 o 
   3   1  20        1.81        1.62      0.55 o 
   4   1  20       35.59       31.11      1.03 o 
  -7   2  20        0.13        0.55      0.88 o 
  -6   2  20       73.95       70.75      2.03 o 
  -5   2  20       64.36       59.79      1.77 o 
  -4   2  20        0.14        0.22      1.66 o 
  -3   2  20      138.08      142.20      4.28 o 
  -2   2  20      153.97      171.80      4.65 o 
  -1   2  20       13.61       12.84      0.99 o 
   0   2  20      107.14      103.13      6.29 o 
   1   2  20       43.90       37.26      1.40 o 
   2   2  20       76.04       55.75      1.73 o 
   3   2  20        3.96        3.86      0.70 o 
   4   2  20       79.26       78.69      2.43 o 
  -6   3  20       12.53       11.92      0.66 o 
  -5   3  20       12.02        8.06      0.77 o 
  -4   3  20       16.57       16.56      0.92 o 
  -3   3  20        0.47        0.52      1.66 o 
  -2   3  20       14.48       16.30      1.07 o 
  -1   3  20        0.02        1.95      0.77 o 
   0   3  20        2.09        0.52      1.01 o 
   1   3  20       81.38       80.99      2.47 o 
   2   3  20       93.57       75.30      2.17 o 
   3   3  20        0.65        0.44      0.59 o 
   4   3  20        3.89        5.04      0.55 o 
  -5   4  20       41.89       37.82      1.10 o 
  -4   4  20        2.23        1.43      0.70 o 
  -3   4  20       45.05       41.43      1.44 o 
  -2   4  20      188.21      194.88      5.10 o 
  -1   4  20      144.01      147.96      4.43 o 
   0   4  20      106.00      103.01      9.38 o 
   1   4  20        1.13        1.95      0.70 o 
   2   4  20       11.34       15.93      0.85 o 
   3   4  20       36.75       36.68      1.10 o 
  -4   5  20      123.25      121.36      2.84 o 
  -3   5  20      186.23      196.30      3.92 o 
  -2   5  20       64.32       78.15      2.39 o 
  -1   5  20        2.61        1.91      0.55 o 
   0   5  20       93.84       98.70      8.26 o 
   1   5  20      172.04      180.30      3.77 o 
  -7   1  21        1.80        0.74      0.85 o 
  -6   1  21       46.34       44.71      1.33 o 
  -5   1  21      173.53      155.17      4.10 o 
  -4   1  21        5.00        6.44      0.88 o 
  -3   1  21       28.90       30.00      1.36 o 
  -2   1  21       38.10       42.71      1.58 o 
  -1   1  21        1.86        4.05      0.85 o 
   0   1  21        3.64        3.98      0.85 o 
   1   1  21      229.21      231.89     30.38 o 
   2   1  21       16.10       15.05      0.99 o 
   3   1  21        0.43        1.43      0.55 o 
   4   1  21        0.60        0.59      1.03 o 
  -6   2  21        1.06        0.74      0.99 o 
  -5   2  21       65.49       59.68      1.84 o 
  -4   2  21      205.39      212.67      5.13 o 
  -3   2  21      192.08      207.42      5.47 o 
  -2   2  21       40.06       44.22      1.51 o 
  -1   2  21        0.19       -0.26      1.21 o 
   0   2  21        0.06        1.50      0.50 o 
   1   2  21        7.24        8.46      0.85 o 
   2   2  21        4.74        2.83      0.63 o 
   3   2  21      108.14      121.47      3.47 o 
   4   2  21       22.38       21.72      0.81 o 
  -6   3  21       61.76       50.81      1.58 o 
  -5   3  21       39.91       37.08      1.10 o 
  -4   3  21       23.71       16.82      1.03 o 
  -3   3  21       37.53       36.15      1.33 o 
  -2   3  21      285.27      313.31      6.62 o 
  -1   3  21       21.32       17.04      0.96 o 
   0   3  21      119.21      105.49      8.85 o 
   1   3  21       69.69       82.56      2.54 o 
   2   3  21       14.12       13.76      0.92 o 
   3   3  21        0.28        0.52      0.92 o 
  -4   4  21       98.62       98.45      2.84 o 
  -3   4  21        8.89       10.45      0.92 o 
  -2   4  21       95.56       94.67      2.62 o 
  -1   4  21       50.38       47.51      1.44 o 
   0   4  21        8.13        5.32      0.48 o 
   1   4  21       44.90       46.25      1.44 o 
   2   4  21        2.89        3.05      0.55 o 
  -2   5  21        9.72       10.78      0.74 o 
  -1   5  21       22.87       26.58      0.92 o 
   0   5  21      114.40      127.14      3.04 o 
  -6   0  22       61.81       54.60      1.66 o 
  -5   0  22        0.02        0.92      1.25 o 
  -4   0  22       39.87       47.09      1.58 o 
  -3   0  22      722.78      765.40     10.52 o 
  -2   0  22      640.00      603.22      9.65 o 
  -1   0  22      258.68      251.49     28.82 o 
   0   0  22      400.21      381.51     59.55 o 
   1   0  22       46.05       68.82      9.81 o 
   2   0  22      342.08      328.12      6.19 o 
   3   0  22      138.63      130.12      3.58 o 
  -6   1  22       84.66       64.14      1.95 o 
  -5   1  22      126.56      126.45      3.39 o 
  -4   1  22       16.68        9.90      0.85 o 
  -3   1  22       94.63      100.66      3.06 o 
  -2   1  22       18.65       25.43      1.21 o 
  -1   1  22       41.60       44.92      1.44 o 
   0   1  22      199.29      181.60     19.04 o 
   1   1  22      276.45      293.65     28.28 o 
   2   1  22       72.69       69.05      1.99 o 
   3   1  22      113.49      131.72      3.47 o 
  -6   2  22        3.22        2.24      0.52 o 
  -5   2  22       59.44       53.49      1.47 o 
  -4   2  22       13.82       15.90      0.96 o 
  -3   2  22       15.14       18.58      1.10 o 
  -2   2  22        1.34        0.99      1.47 o 
  -1   2  22       36.01       43.92      1.44 o 
   0   2  22       72.25       76.28      9.41 o 
   1   2  22        1.15        2.76      0.74 o 
   2   2  22        3.88        3.83      0.74 o 
   3   2  22        6.21       10.23      0.74 o 
  -5   3  22       46.97       46.15      1.36 o 
  -4   3  22       12.75       17.44      0.92 o 
  -3   3  22       14.87       20.24      0.92 o 
  -2   3  22        6.64        8.06      0.96 o 
  -1   3  22       15.52       14.54      0.96 o 
   0   3  22       48.60       44.19      1.90 o 
   1   3  22        8.54        7.84      0.74 o 
   2   3  22        8.95        7.62      0.66 o 
  -4   4  22       60.67       59.25      1.77 o 
  -3   4  22       99.32      120.22      3.13 o 
  -2   4  22       77.31       85.80      2.69 o 
  -1   4  22       21.72       22.05      0.96 o 
   0   4  22       19.14       21.29      1.20 o 
   1   4  22        6.91        5.19      0.59 o 
  -5   1  23       11.53       12.95      0.74 o 
  -4   1  23       70.72       66.36      1.92 o 
  -3   1  23       54.81       52.59      1.66 o 
  -2   1  23       60.33       59.34      1.77 o 
  -1   1  23      238.67      268.56      5.95 o 
   0   1  23      179.61      181.39     21.97 o 
   1   1  23        1.04        1.40      0.42 o 
   2   1  23       15.99       16.93      0.85 o 
   3   1  23       46.06       47.40      1.36 o 
  -5   2  23       19.60       15.31      0.70 o 
  -4   2  23       25.81       23.56      0.99 o 
  -3   2  23      340.01      365.62      6.26 o 
  -2   2  23      333.53      384.23      6.71 o 
  -1   2  23        2.14        2.98      0.63 o 
   0   2  23       29.58       28.70      3.85 o 
   1   2  23      169.55      179.57      4.28 o 
   2   2  23      125.54      121.51      3.32 o 
  -4   3  23      119.49      114.27      2.80 o 
  -3   3  23       41.67       40.95      1.22 o 
  -2   3  23       63.86       59.13      1.81 o 
  -1   3  23      168.15      224.15      4.80 o 
   0   3  23      253.48      277.91     25.92 o 
   1   3  23        9.02       17.81      0.81 o 
  -2   4  23      202.93      219.49      4.07 o 
  -1   4  23        0.14       -0.70      0.96 o 
  -5   0  24      485.69      439.82      5.44 o 
  -4   0  24      671.89      632.92      7.32 o 
  -3   0  24      242.64      229.80      4.81 o 
  -2   0  24        1.31       -1.21      1.21 o 
  -1   0  24       79.49      107.81      5.84 o 
   0   0  24      188.36      201.17     27.50 o 
   1   0  24        1.93        2.38      0.48 o 
   2   0  24       31.10       32.44      0.99 o 
  -5   1  24       37.22       36.16      1.10 o 
  -4   1  24       21.10       16.31      0.85 o 
  -3   1  24      102.53      122.71      3.50 o 
  -2   1  24      386.98      438.81      7.01 o 
  -1   1  24        5.08        4.27      0.81 o 
   0   1  24        6.69        4.64      0.53 o 
   1   1  24       13.76       19.95      1.97 o 
   2   1  24       18.59       20.13      0.81 o 
  -4   2  24        7.15        9.75      0.66 o 
  -3   2  24        0.11        0.22      1.14 o 
  -2   2  24       32.05       29.42      1.10 o 
  -1   2  24        9.49       17.48      0.88 o 
   0   2  24        2.26        2.65      0.44 o 
   1   2  24       48.95       44.09      1.33 o 
  -3   3  24        0.39       -0.15      0.88 o 
  -2   3  24       24.93       24.15      0.92 o 
  -1   3  24      122.08      147.12      3.54 o 
   0   3  24       37.42       43.58      1.62 o 
  -4   1  25       11.22       11.08      0.63 o 
  -3   1  25       40.94       40.73      1.29 o 
  -2   1  25       17.74       20.90      0.88 o 
  -1   1  25        5.23        5.45      0.63 o 
   0   1  25       14.28       17.83      1.78 o 
   1   1  25        0.05       -0.51      0.61 o 
  -3   2  25        0.58        0.70      0.81 o 
  -2   2  25       11.34       15.97      0.77 o 
  -1   2  25       15.74       20.68      0.88 o 
   0   2  25        2.26        1.66      0.36 o 
  -2   0  26       23.96       22.75      0.85 o 
  -1   0  26       12.96       12.84      1.09 o 
  -2   1  26       86.19       75.04      1.99 o 
                                                 
